# Supplementary material for: Methadone Dosage and Plasma Levels, SNPs of OPRM1 Gene and Age of First Drug Use Were Associated With Outcomes of Methadone Maintenance Treatment
Source: Front Genet. 2018 Oct 29;9:450. doi: 10.3389/fgene.2018.00450 (PMC6216325; doi:10.3389/fgene.2018.00450)
Supplement: Supplementary file 1 [file Data_Sheet_1.ZIP]

Archive with 357 entries (332 files):
- gene01/
- gene01/.DS_Store
- __MACOSX/
- __MACOSX/gene01/
- __MACOSX/gene01/._.DS_Store
- gene01/gene01/
- gene01/gene01/Run_ABI-3130_2013-03-07_20-16_0462/
- gene01/gene01/Run_ABI-3130_2013-03-07_20-16_0462/001_2013-03-07_unknown_B101.fsa
- __MACOSX/gene01/gene01/
- __MACOSX/gene01/gene01/Run_ABI-3130_2013-03-07_20-16_0462/
- __MACOSX/gene01/gene01/Run_ABI-3130_2013-03-07_20-16_0462/._001_2013-03-07_unknown_B101.fsa
- gene01/gene01/Run_ABI-3130_2013-03-07_20-16_0462/002_2013-03-07_unknown_B109.fsa
- __MACOSX/gene01/gene01/Run_ABI-3130_2013-03-07_20-16_0462/._002_2013-03-07_unknown_B109.fsa
- gene01/gene01/Run_ABI-3130_2013-03-07_20-16_0462/003_2013-03-07_unknown_B202.fsa
- __MACOSX/gene01/gene01/Run_ABI-3130_2013-03-07_20-16_0462/._003_2013-03-07_unknown_B202.fsa
- gene01/gene01/Run_ABI-3130_2013-03-07_20-16_0462/004_2013-03-07_unknown_B110.fsa
- __MACOSX/gene01/gene01/Run_ABI-3130_2013-03-07_20-16_0462/._004_2013-03-07_unknown_B110.fsa
- gene01/gene01/Run_ABI-3130_2013-03-07_20-16_0462/005_2013-03-07_unknown_B103.fsa
- __MACOSX/gene01/gene01/Run_ABI-3130_2013-03-07_20-16_0462/._005_2013-03-07_unknown_B103.fsa
- gene01/gene01/Run_ABI-3130_2013-03-07_20-16_0462/006_2013-03-07_unknown_B111.fsa
- __MACOSX/gene01/gene01/Run_ABI-3130_2013-03-07_20-16_0462/._006_2013-03-07_unknown_B111.fsa
- gene01/gene01/Run_ABI-3130_2013-03-07_20-16_0462/007_2013-03-07_unknown_B104.fsa
- __MACOSX/gene01/gene01/Run_ABI-3130_2013-03-07_20-16_0462/._007_2013-03-07_unknown_B104.fsa
- gene01/gene01/Run_ABI-3130_2013-03-07_20-16_0462/008_2013-03-07_unknown_B112.fsa
- __MACOSX/gene01/gene01/Run_ABI-3130_2013-03-07_20-16_0462/._008_2013-03-07_unknown_B112.fsa
- gene01/gene01/Run_ABI-3130_2013-03-07_20-16_0462/009_2013-03-07_unknown_B105.fsa
- __MACOSX/gene01/gene01/Run_ABI-3130_2013-03-07_20-16_0462/._009_2013-03-07_unknown_B105.fsa
- gene01/gene01/Run_ABI-3130_2013-03-07_20-16_0462/010_2013-03-07_unknown_B213.fsa
- __MACOSX/gene01/gene01/Run_ABI-3130_2013-03-07_20-16_0462/._010_2013-03-07_unknown_B213.fsa
- gene01/gene01/Run_ABI-3130_2013-03-07_20-16_0462/011_2013-03-07_unknown_C106.fsa
- __MACOSX/gene01/gene01/Run_ABI-3130_2013-03-07_20-16_0462/._011_2013-03-07_unknown_C106.fsa
- gene01/gene01/Run_ABI-3130_2013-03-07_20-16_0462/012_2013-03-07_unknown_B214.fsa
- __MACOSX/gene01/gene01/Run_ABI-3130_2013-03-07_20-16_0462/._012_2013-03-07_unknown_B214.fsa
- gene01/gene01/Run_ABI-3130_2013-03-07_20-16_0462/013_2013-03-07_unknown_B207.fsa
- __MACOSX/gene01/gene01/Run_ABI-3130_2013-03-07_20-16_0462/._013_2013-03-07_unknown_B207.fsa
- gene01/gene01/Run_ABI-3130_2013-03-07_20-16_0462/014_2013-03-07_unknown_B215.fsa
- __MACOSX/gene01/gene01/Run_ABI-3130_2013-03-07_20-16_0462/._014_2013-03-07_unknown_B215.fsa
- gene01/gene01/Run_ABI-3130_2013-03-07_20-16_0462/015_2013-03-07_unknown_B208.fsa
- __MACOSX/gene01/gene01/Run_ABI-3130_2013-03-07_20-16_0462/._015_2013-03-07_unknown_B208.fsa
- gene01/gene01/Run_ABI-3130_2013-03-07_20-16_0462/016_2013-03-07_unknown_B216.fsa
- __MACOSX/gene01/gene01/Run_ABI-3130_2013-03-07_20-16_0462/._016_2013-03-07_unknown_B216.fsa
- __MACOSX/gene01/gene01/._Run_ABI-3130_2013-03-07_20-16_0462
- gene01/gene01/Run_ABI-3130_2013-03-08_11-27_0463/
- gene01/gene01/Run_ABI-3130_2013-03-08_11-27_0463/001_2013-03-08_unknown_B25.fsa
- __MACOSX/gene01/gene01/Run_ABI-3130_2013-03-08_11-27_0463/
- __MACOSX/gene01/gene01/Run_ABI-3130_2013-03-08_11-27_0463/._001_2013-03-08_unknown_B25.fsa
- gene01/gene01/Run_ABI-3130_2013-03-08_11-27_0463/002_2013-03-08_unknown_B33.fsa
- __MACOSX/gene01/gene01/Run_ABI-3130_2013-03-08_11-27_0463/._002_2013-03-08_unknown_B33.fsa
- gene01/gene01/Run_ABI-3130_2013-03-08_11-27_0463/003_2013-03-08_unknown_B26.fsa
- __MACOSX/gene01/gene01/Run_ABI-3130_2013-03-08_11-27_0463/._003_2013-03-08_unknown_B26.fsa
- gene01/gene01/Run_ABI-3130_2013-03-08_11-27_0463/004_2013-03-08_unknown_B34.fsa
- __MACOSX/gene01/gene01/Run_ABI-3130_2013-03-08_11-27_0463/._004_2013-03-08_unknown_B34.fsa
- gene01/gene01/Run_ABI-3130_2013-03-08_11-27_0463/005_2013-03-08_unknown_B27.fsa
- __MACOSX/gene01/gene01/Run_ABI-3130_2013-03-08_11-27_0463/._005_2013-03-08_unknown_B27.fsa
- gene01/gene01/Run_ABI-3130_2013-03-08_11-27_0463/006_2013-03-08_unknown_B35.fsa
- __MACOSX/gene01/gene01/Run_ABI-3130_2013-03-08_11-27_0463/._006_2013-03-08_unknown_B35.fsa
- gene01/gene01/Run_ABI-3130_2013-03-08_11-27_0463/007_2013-03-08_unknown_B28.fsa
- __MACOSX/gene01/gene01/Run_ABI-3130_2013-03-08_11-27_0463/._007_2013-03-08_unknown_B28.fsa
- gene01/gene01/Run_ABI-3130_2013-03-08_11-27_0463/008_2013-03-08_unknown_B36.fsa
- __MACOSX/gene01/gene01/Run_ABI-3130_2013-03-08_11-27_0463/._008_2013-03-08_unknown_B36.fsa
- gene01/gene01/Run_ABI-3130_2013-03-08_11-27_0463/009_2013-03-08_unknown_B29.fsa
- __MACOSX/gene01/gene01/Run_ABI-3130_2013-03-08_11-27_0463/._009_2013-03-08_unknown_B29.fsa
- gene01/gene01/Run_ABI-3130_2013-03-08_11-27_0463/010_2013-03-08_unknown_B38.fsa
- __MACOSX/gene01/gene01/Run_ABI-3130_2013-03-08_11-27_0463/._010_2013-03-08_unknown_B38.fsa
- gene01/gene01/Run_ABI-3130_2013-03-08_11-27_0463/011_2013-03-08_unknown_B30.fsa
- __MACOSX/gene01/gene01/Run_ABI-3130_2013-03-08_11-27_0463/._011_2013-03-08_unknown_B30.fsa
- gene01/gene01/Run_ABI-3130_2013-03-08_11-27_0463/012_2013-03-08_unknown_B39.fsa
- __MACOSX/gene01/gene01/Run_ABI-3130_2013-03-08_11-27_0463/._012_2013-03-08_unknown_B39.fsa
- gene01/gene01/Run_ABI-3130_2013-03-08_11-27_0463/013_2013-03-08_unknown_B31.fsa
- __MACOSX/gene01/gene01/Run_ABI-3130_2013-03-08_11-27_0463/._013_2013-03-08_unknown_B31.fsa
- gene01/gene01/Run_ABI-3130_2013-03-08_11-27_0463/014_2013-03-08_unknown_B40.fsa
- __MACOSX/gene01/gene01/Run_ABI-3130_2013-03-08_11-27_0463/._014_2013-03-08_unknown_B40.fsa
- gene01/gene01/Run_ABI-3130_2013-03-08_11-27_0463/015_2013-03-08_unknown_B32.fsa
- __MACOSX/gene01/gene01/Run_ABI-3130_2013-03-08_11-27_0463/._015_2013-03-08_unknown_B32.fsa
- gene01/gene01/Run_ABI-3130_2013-03-08_11-27_0463/016_2013-03-08_unknown_B41.fsa
- __MACOSX/gene01/gene01/Run_ABI-3130_2013-03-08_11-27_0463/._016_2013-03-08_unknown_B41.fsa
- __MACOSX/gene01/gene01/._Run_ABI-3130_2013-03-08_11-27_0463
- gene01/gene01/Run_ABI-3130_2013-03-08_11-27_0464/
- gene01/gene01/Run_ABI-3130_2013-03-08_11-27_0464/001_2013-03-08_unknown_B42.fsa
- __MACOSX/gene01/gene01/Run_ABI-3130_2013-03-08_11-27_0464/
- __MACOSX/gene01/gene01/Run_ABI-3130_2013-03-08_11-27_0464/._001_2013-03-08_unknown_B42.fsa
- gene01/gene01/Run_ABI-3130_2013-03-08_11-27_0464/002_2013-03-08_unknown_B50.fsa
- __MACOSX/gene01/gene01/Run_ABI-3130_2013-03-08_11-27_0464/._002_2013-03-08_unknown_B50.fsa
- gene01/gene01/Run_ABI-3130_2013-03-08_11-27_0464/003_2013-03-08_unknown_B43.fsa
- __MACOSX/gene01/gene01/Run_ABI-3130_2013-03-08_11-27_0464/._003_2013-03-08_unknown_B43.fsa
- gene01/gene01/Run_ABI-3130_2013-03-08_11-27_0464/004_2013-03-08_unknown_B51.fsa
- __MACOSX/gene01/gene01/Run_ABI-3130_2013-03-08_11-27_0464/._004_2013-03-08_unknown_B51.fsa
- gene01/gene01/Run_ABI-3130_2013-03-08_11-27_0464/005_2013-03-08_unknown_B44.fsa
- __MACOSX/gene01/gene01/Run_ABI-3130_2013-03-08_11-27_0464/._005_2013-03-08_unknown_B44.fsa
- gene01/gene01/Run_ABI-3130_2013-03-08_11-27_0464/006_2013-03-08_unknown_B52.fsa
- __MACOSX/gene01/gene01/Run_ABI-3130_2013-03-08_11-27_0464/._006_2013-03-08_unknown_B52.fsa
- gene01/gene01/Run_ABI-3130_2013-03-08_11-27_0464/007_2013-03-08_unknown_B45.fsa
- __MACOSX/gene01/gene01/Run_ABI-3130_2013-03-08_11-27_0464/._007_2013-03-08_unknown_B45.fsa
- gene01/gene01/Run_ABI-3130_2013-03-08_11-27_0464/008_2013-03-08_unknown_B53.fsa
- __MACOSX/gene01/gene01/Run_ABI-3130_2013-03-08_11-27_0464/._008_2013-03-08_unknown_B53.fsa
- gene01/gene01/Run_ABI-3130_2013-03-08_11-27_0464/009_2013-03-08_unknown_B46.fsa
- __MACOSX/gene01/gene01/Run_ABI-3130_2013-03-08_11-27_0464/._009_2013-03-08_unknown_B46.fsa
- gene01/gene01/Run_ABI-3130_2013-03-08_11-27_0464/010_2013-03-08_unknown_B54.fsa
- __MACOSX/gene01/gene01/Run_ABI-3130_2013-03-08_11-27_0464/._010_2013-03-08_unknown_B54.fsa
- gene01/gene01/Run_ABI-3130_2013-03-08_11-27_0464/011_2013-03-08_unknown_B47.fsa
- __MACOSX/gene01/gene01/Run_ABI-3130_2013-03-08_11-27_0464/._011_2013-03-08_unknown_B47.fsa
- gene01/gene01/Run_ABI-3130_2013-03-08_11-27_0464/012_2013-03-08_unknown_B55.fsa
- __MACOSX/gene01/gene01/Run_ABI-3130_2013-03-08_11-27_0464/._012_2013-03-08_unknown_B55.fsa
- gene01/gene01/Run_ABI-3130_2013-03-08_11-27_0464/013_2013-03-08_unknown_B48.fsa
- __MACOSX/gene01/gene01/Run_ABI-3130_2013-03-08_11-27_0464/._013_2013-03-08_unknown_B48.fsa
- gene01/gene01/Run_ABI-3130_2013-03-08_11-27_0464/014_2013-03-08_unknown_B56.fsa
- __MACOSX/gene01/gene01/Run_ABI-3130_2013-03-08_11-27_0464/._014_2013-03-08_unknown_B56.fsa
- gene01/gene01/Run_ABI-3130_2013-03-08_11-27_0464/015_2013-03-08_unknown_B49.fsa
- __MACOSX/gene01/gene01/Run_ABI-3130_2013-03-08_11-27_0464/._015_2013-03-08_unknown_B49.fsa
- gene01/gene01/Run_ABI-3130_2013-03-08_11-27_0464/016_2013-03-08_unknown_B57.fsa
- __MACOSX/gene01/gene01/Run_ABI-3130_2013-03-08_11-27_0464/._016_2013-03-08_unknown_B57.fsa
- __MACOSX/gene01/gene01/._Run_ABI-3130_2013-03-08_11-27_0464
- gene01/gene01/Run_ABI-3130_2013-03-08_11-27_0465/
- gene01/gene01/Run_ABI-3130_2013-03-08_11-27_0465/001_2013-03-08_unknown_B58.fsa
- __MACOSX/gene01/gene01/Run_ABI-3130_2013-03-08_11-27_0465/
- __MACOSX/gene01/gene01/Run_ABI-3130_2013-03-08_11-27_0465/._001_2013-03-08_unknown_B58.fsa
- gene01/gene01/Run_ABI-3130_2013-03-08_11-27_0465/002_2013-03-08_unknown_A5.fsa
- __MACOSX/gene01/gene01/Run_ABI-3130_2013-03-08_11-27_0465/._002_2013-03-08_unknown_A5.fsa
- gene01/gene01/Run_ABI-3130_2013-03-08_11-27_0465/003_2013-03-08_unknown_B59.fsa
- __MACOSX/gene01/gene01/Run_ABI-3130_2013-03-08_11-27_0465/._003_2013-03-08_unknown_B59.fsa
- gene01/gene01/Run_ABI-3130_2013-03-08_11-27_0465/004_2013-03-08_unknown_A6.fsa
- __MACOSX/gene01/gene01/Run_ABI-3130_2013-03-08_11-27_0465/._004_2013-03-08_unknown_A6.fsa
- gene01/gene01/Run_ABI-3130_2013-03-08_11-27_0465/005_2013-03-08_unknown_B60.fsa
- __MACOSX/gene01/gene01/Run_ABI-3130_2013-03-08_11-27_0465/._005_2013-03-08_unknown_B60.fsa
- gene01/gene01/Run_ABI-3130_2013-03-08_11-27_0465/006_2013-03-08_unknown_A7.fsa
- __MACOSX/gene01/gene01/Run_ABI-3130_2013-03-08_11-27_0465/._006_2013-03-08_unknown_A7.fsa
- gene01/gene01/Run_ABI-3130_2013-03-08_11-27_0465/007_2013-03-08_unknown_B27.fsa
- __MACOSX/gene01/gene01/Run_ABI-3130_2013-03-08_11-27_0465/._007_2013-03-08_unknown_B27.fsa
- gene01/gene01/Run_ABI-3130_2013-03-08_11-27_0465/008_2013-03-08_unknown_A8.fsa
- __MACOSX/gene01/gene01/Run_ABI-3130_2013-03-08_11-27_0465/._008_2013-03-08_unknown_A8.fsa
- gene01/gene01/Run_ABI-3130_2013-03-08_11-27_0465/009_2013-03-08_unknown_A1.fsa
- __MACOSX/gene01/gene01/Run_ABI-3130_2013-03-08_11-27_0465/._009_2013-03-08_unknown_A1.fsa
- gene01/gene01/Run_ABI-3130_2013-03-08_11-27_0465/010_2013-03-08_unknown_A9.fsa
- __MACOSX/gene01/gene01/Run_ABI-3130_2013-03-08_11-27_0465/._010_2013-03-08_unknown_A9.fsa
- gene01/gene01/Run_ABI-3130_2013-03-08_11-27_0465/011_2013-03-08_unknown_A2.fsa
- __MACOSX/gene01/gene01/Run_ABI-3130_2013-03-08_11-27_0465/._011_2013-03-08_unknown_A2.fsa
- gene01/gene01/Run_ABI-3130_2013-03-08_11-27_0465/012_2013-03-08_unknown_A10.fsa
- __MACOSX/gene01/gene01/Run_ABI-3130_2013-03-08_11-27_0465/._012_2013-03-08_unknown_A10.fsa
- gene01/gene01/Run_ABI-3130_2013-03-08_11-27_0465/013_2013-03-08_unknown_A3.fsa
- __MACOSX/gene01/gene01/Run_ABI-3130_2013-03-08_11-27_0465/._013_2013-03-08_unknown_A3.fsa
- gene01/gene01/Run_ABI-3130_2013-03-08_11-27_0465/014_2013-03-08_unknown_A11.fsa
- __MACOSX/gene01/gene01/Run_ABI-3130_2013-03-08_11-27_0465/._014_2013-03-08_unknown_A11.fsa
- gene01/gene01/Run_ABI-3130_2013-03-08_11-27_0465/015_2013-03-08_unknown_A4.fsa
- __MACOSX/gene01/gene01/Run_ABI-3130_2013-03-08_11-27_0465/._015_2013-03-08_unknown_A4.fsa
- gene01/gene01/Run_ABI-3130_2013-03-08_11-27_0465/016_2013-03-08_unknown_A12.fsa
- __MACOSX/gene01/gene01/Run_ABI-3130_2013-03-08_11-27_0465/._016_2013-03-08_unknown_A12.fsa
- __MACOSX/gene01/gene01/._Run_ABI-3130_2013-03-08_11-27_0465
- gene01/gene01/Run_ABI-3130_2013-03-08_11-27_0466/
- gene01/gene01/Run_ABI-3130_2013-03-08_11-27_0466/001_2013-03-08_unknown_A13.fsa
- __MACOSX/gene01/gene01/Run_ABI-3130_2013-03-08_11-27_0466/
- __MACOSX/gene01/gene01/Run_ABI-3130_2013-03-08_11-27_0466/._001_2013-03-08_unknown_A13.fsa
- gene01/gene01/Run_ABI-3130_2013-03-08_11-27_0466/002_2013-03-08_unknown_A23.fsa
- __MACOSX/gene01/gene01/Run_ABI-3130_2013-03-08_11-27_0466/._002_2013-03-08_unknown_A23.fsa
- gene01/gene01/Run_ABI-3130_2013-03-08_11-27_0466/003_2013-03-08_unknown_A14.fsa
- __MACOSX/gene01/gene01/Run_ABI-3130_2013-03-08_11-27_0466/._003_2013-03-08_unknown_A14.fsa
- gene01/gene01/Run_ABI-3130_2013-03-08_11-27_0466/004_2013-03-08_unknown_A24.fsa
- __MACOSX/gene01/gene01/Run_ABI-3130_2013-03-08_11-27_0466/._004_2013-03-08_unknown_A24.fsa
- gene01/gene01/Run_ABI-3130_2013-03-08_11-27_0466/005_2013-03-08_unknown_A16.fsa
- __MACOSX/gene01/gene01/Run_ABI-3130_2013-03-08_11-27_0466/._005_2013-03-08_unknown_A16.fsa
- gene01/gene01/Run_ABI-3130_2013-03-08_11-27_0466/006_2013-03-08_unknown_A25.fsa
- __MACOSX/gene01/gene01/Run_ABI-3130_2013-03-08_11-27_0466/._006_2013-03-08_unknown_A25.fsa
- gene01/gene01/Run_ABI-3130_2013-03-08_11-27_0466/007_2013-03-08_unknown_A17.fsa
- __MACOSX/gene01/gene01/Run_ABI-3130_2013-03-08_11-27_0466/._007_2013-03-08_unknown_A17.fsa
- gene01/gene01/Run_ABI-3130_2013-03-08_11-27_0466/008_2013-03-08_unknown_A26.fsa
- __MACOSX/gene01/gene01/Run_ABI-3130_2013-03-08_11-27_0466/._008_2013-03-08_unknown_A26.fsa
- gene01/gene01/Run_ABI-3130_2013-03-08_11-27_0466/009_2013-03-08_unknown_A18.fsa
- __MACOSX/gene01/gene01/Run_ABI-3130_2013-03-08_11-27_0466/._009_2013-03-08_unknown_A18.fsa
- gene01/gene01/Run_ABI-3130_2013-03-08_11-27_0466/010_2013-03-08_unknown_A27.fsa
- __MACOSX/gene01/gene01/Run_ABI-3130_2013-03-08_11-27_0466/._010_2013-03-08_unknown_A27.fsa
- gene01/gene01/Run_ABI-3130_2013-03-08_11-27_0466/011_2013-03-08_unknown_A19.fsa
- __MACOSX/gene01/gene01/Run_ABI-3130_2013-03-08_11-27_0466/._011_2013-03-08_unknown_A19.fsa
- gene01/gene01/Run_ABI-3130_2013-03-08_11-27_0466/012_2013-03-08_unknown_A28.fsa
- __MACOSX/gene01/gene01/Run_ABI-3130_2013-03-08_11-27_0466/._012_2013-03-08_unknown_A28.fsa
- gene01/gene01/Run_ABI-3130_2013-03-08_11-27_0466/013_2013-03-08_unknown_A20.fsa
- __MACOSX/gene01/gene01/Run_ABI-3130_2013-03-08_11-27_0466/._013_2013-03-08_unknown_A20.fsa
- gene01/gene01/Run_ABI-3130_2013-03-08_11-27_0466/014_2013-03-08_unknown_A29.fsa
- __MACOSX/gene01/gene01/Run_ABI-3130_2013-03-08_11-27_0466/._014_2013-03-08_unknown_A29.fsa
- gene01/gene01/Run_ABI-3130_2013-03-08_11-27_0466/015_2013-03-08_unknown_A22.fsa
- __MACOSX/gene01/gene01/Run_ABI-3130_2013-03-08_11-27_0466/._015_2013-03-08_unknown_A22.fsa
- gene01/gene01/Run_ABI-3130_2013-03-08_11-27_0466/016_2013-03-08_unknown_A30.fsa
- __MACOSX/gene01/gene01/Run_ABI-3130_2013-03-08_11-27_0466/._016_2013-03-08_unknown_A30.fsa
- __MACOSX/gene01/gene01/._Run_ABI-3130_2013-03-08_11-27_0466
- gene01/Run_ABI-3130_2013-03-07_20-16_0462/
- gene01/Run_ABI-3130_2013-03-07_20-16_0462/001_2013-03-07_unknown_B101.fsa
- __MACOSX/gene01/Run_ABI-3130_2013-03-07_20-16_0462/
- __MACOSX/gene01/Run_ABI-3130_2013-03-07_20-16_0462/._001_2013-03-07_unknown_B101.fsa
- gene01/Run_ABI-3130_2013-03-07_20-16_0462/002_2013-03-07_unknown_B109.fsa
- __MACOSX/gene01/Run_ABI-3130_2013-03-07_20-16_0462/._002_2013-03-07_unknown_B109.fsa
- gene01/Run_ABI-3130_2013-03-07_20-16_0462/003_2013-03-07_unknown_B202.fsa
- __MACOSX/gene01/Run_ABI-3130_2013-03-07_20-16_0462/._003_2013-03-07_unknown_B202.fsa
- gene01/Run_ABI-3130_2013-03-07_20-16_0462/004_2013-03-07_unknown_B110.fsa
- __MACOSX/gene01/Run_ABI-3130_2013-03-07_20-16_0462/._004_2013-03-07_unknown_B110.fsa
- gene01/Run_ABI-3130_2013-03-07_20-16_0462/005_2013-03-07_unknown_B103.fsa
- __MACOSX/gene01/Run_ABI-3130_2013-03-07_20-16_0462/._005_2013-03-07_unknown_B103.fsa
- gene01/Run_ABI-3130_2013-03-07_20-16_0462/006_2013-03-07_unknown_B111.fsa
- __MACOSX/gene01/Run_ABI-3130_2013-03-07_20-16_0462/._006_2013-03-07_unknown_B111.fsa
- gene01/Run_ABI-3130_2013-03-07_20-16_0462/007_2013-03-07_unknown_B104.fsa
- __MACOSX/gene01/Run_ABI-3130_2013-03-07_20-16_0462/._007_2013-03-07_unknown_B104.fsa
- gene01/Run_ABI-3130_2013-03-07_20-16_0462/008_2013-03-07_unknown_B112.fsa
- __MACOSX/gene01/Run_ABI-3130_2013-03-07_20-16_0462/._008_2013-03-07_unknown_B112.fsa
- gene01/Run_ABI-3130_2013-03-07_20-16_0462/009_2013-03-07_unknown_B105.fsa
- __MACOSX/gene01/Run_ABI-3130_2013-03-07_20-16_0462/._009_2013-03-07_unknown_B105.fsa
- gene01/Run_ABI-3130_2013-03-07_20-16_0462/010_2013-03-07_unknown_B213.fsa
- __MACOSX/gene01/Run_ABI-3130_2013-03-07_20-16_0462/._010_2013-03-07_unknown_B213.fsa
- gene01/Run_ABI-3130_2013-03-07_20-16_0462/011_2013-03-07_unknown_C106.fsa
- __MACOSX/gene01/Run_ABI-3130_2013-03-07_20-16_0462/._011_2013-03-07_unknown_C106.fsa
- gene01/Run_ABI-3130_2013-03-07_20-16_0462/012_2013-03-07_unknown_B214.fsa
- __MACOSX/gene01/Run_ABI-3130_2013-03-07_20-16_0462/._012_2013-03-07_unknown_B214.fsa
- gene01/Run_ABI-3130_2013-03-07_20-16_0462/013_2013-03-07_unknown_B207.fsa
- __MACOSX/gene01/Run_ABI-3130_2013-03-07_20-16_0462/._013_2013-03-07_unknown_B207.fsa
- gene01/Run_ABI-3130_2013-03-07_20-16_0462/014_2013-03-07_unknown_B215.fsa
- __MACOSX/gene01/Run_ABI-3130_2013-03-07_20-16_0462/._014_2013-03-07_unknown_B215.fsa
- gene01/Run_ABI-3130_2013-03-07_20-16_0462/015_2013-03-07_unknown_B208.fsa
- __MACOSX/gene01/Run_ABI-3130_2013-03-07_20-16_0462/._015_2013-03-07_unknown_B208.fsa
- gene01/Run_ABI-3130_2013-03-07_20-16_0462/016_2013-03-07_unknown_B216.fsa
- __MACOSX/gene01/Run_ABI-3130_2013-03-07_20-16_0462/._016_2013-03-07_unknown_B216.fsa
- __MACOSX/gene01/._Run_ABI-3130_2013-03-07_20-16_0462
- gene01/Run_ABI-3130_2013-03-08_11-27_0463/
- gene01/Run_ABI-3130_2013-03-08_11-27_0463/001_2013-03-08_unknown_B25.fsa
- __MACOSX/gene01/Run_ABI-3130_2013-03-08_11-27_0463/
- __MACOSX/gene01/Run_ABI-3130_2013-03-08_11-27_0463/._001_2013-03-08_unknown_B25.fsa
- gene01/Run_ABI-3130_2013-03-08_11-27_0463/002_2013-03-08_unknown_B33.fsa
- __MACOSX/gene01/Run_ABI-3130_2013-03-08_11-27_0463/._002_2013-03-08_unknown_B33.fsa
- gene01/Run_ABI-3130_2013-03-08_11-27_0463/003_2013-03-08_unknown_B26.fsa
- __MACOSX/gene01/Run_ABI-3130_2013-03-08_11-27_0463/._003_2013-03-08_unknown_B26.fsa
- gene01/Run_ABI-3130_2013-03-08_11-27_0463/004_2013-03-08_unknown_B34.fsa
- __MACOSX/gene01/Run_ABI-3130_2013-03-08_11-27_0463/._004_2013-03-08_unknown_B34.fsa
- gene01/Run_ABI-3130_2013-03-08_11-27_0463/005_2013-03-08_unknown_B27.fsa
- __MACOSX/gene01/Run_ABI-3130_2013-03-08_11-27_0463/._005_2013-03-08_unknown_B27.fsa
- gene01/Run_ABI-3130_2013-03-08_11-27_0463/006_2013-03-08_unknown_B35.fsa
- __MACOSX/gene01/Run_ABI-3130_2013-03-08_11-27_0463/._006_2013-03-08_unknown_B35.fsa
- gene01/Run_ABI-3130_2013-03-08_11-27_0463/007_2013-03-08_unknown_B28.fsa
- __MACOSX/gene01/Run_ABI-3130_2013-03-08_11-27_0463/._007_2013-03-08_unknown_B28.fsa
- gene01/Run_ABI-3130_2013-03-08_11-27_0463/008_2013-03-08_unknown_B36.fsa
- __MACOSX/gene01/Run_ABI-3130_2013-03-08_11-27_0463/._008_2013-03-08_unknown_B36.fsa
- gene01/Run_ABI-3130_2013-03-08_11-27_0463/009_2013-03-08_unknown_B29.fsa
- __MACOSX/gene01/Run_ABI-3130_2013-03-08_11-27_0463/._009_2013-03-08_unknown_B29.fsa
- gene01/Run_ABI-3130_2013-03-08_11-27_0463/010_2013-03-08_unknown_B38.fsa
- __MACOSX/gene01/Run_ABI-3130_2013-03-08_11-27_0463/._010_2013-03-08_unknown_B38.fsa
- gene01/Run_ABI-3130_2013-03-08_11-27_0463/011_2013-03-08_unknown_B30.fsa
- __MACOSX/gene01/Run_ABI-3130_2013-03-08_11-27_0463/._011_2013-03-08_unknown_B30.fsa
- gene01/Run_ABI-3130_2013-03-08_11-27_0463/012_2013-03-08_unknown_B39.fsa
- __MACOSX/gene01/Run_ABI-3130_2013-03-08_11-27_0463/._012_2013-03-08_unknown_B39.fsa
- gene01/Run_ABI-3130_2013-03-08_11-27_0463/013_2013-03-08_unknown_B31.fsa
- __MACOSX/gene01/Run_ABI-3130_2013-03-08_11-27_0463/._013_2013-03-08_unknown_B31.fsa
- gene01/Run_ABI-3130_2013-03-08_11-27_0463/014_2013-03-08_unknown_B40.fsa
- __MACOSX/gene01/Run_ABI-3130_2013-03-08_11-27_0463/._014_2013-03-08_unknown_B40.fsa
- gene01/Run_ABI-3130_2013-03-08_11-27_0463/015_2013-03-08_unknown_B32.fsa
- __MACOSX/gene01/Run_ABI-3130_2013-03-08_11-27_0463/._015_2013-03-08_unknown_B32.fsa
- gene01/Run_ABI-3130_2013-03-08_11-27_0463/016_2013-03-08_unknown_B41.fsa
- __MACOSX/gene01/Run_ABI-3130_2013-03-08_11-27_0463/._016_2013-03-08_unknown_B41.fsa
- __MACOSX/gene01/._Run_ABI-3130_2013-03-08_11-27_0463
- gene01/Run_ABI-3130_2013-03-08_11-27_0464/
- gene01/Run_ABI-3130_2013-03-08_11-27_0464/001_2013-03-08_unknown_B42.fsa
- __MACOSX/gene01/Run_ABI-3130_2013-03-08_11-27_0464/
- __MACOSX/gene01/Run_ABI-3130_2013-03-08_11-27_0464/._001_2013-03-08_unknown_B42.fsa
- gene01/Run_ABI-3130_2013-03-08_11-27_0464/002_2013-03-08_unknown_B50.fsa
- __MACOSX/gene01/Run_ABI-3130_2013-03-08_11-27_0464/._002_2013-03-08_unknown_B50.fsa
- gene01/Run_ABI-3130_2013-03-08_11-27_0464/003_2013-03-08_unknown_B43.fsa
- __MACOSX/gene01/Run_ABI-3130_2013-03-08_11-27_0464/._003_2013-03-08_unknown_B43.fsa
- gene01/Run_ABI-3130_2013-03-08_11-27_0464/004_2013-03-08_unknown_B51.fsa
- __MACOSX/gene01/Run_ABI-3130_2013-03-08_11-27_0464/._004_2013-03-08_unknown_B51.fsa
- gene01/Run_ABI-3130_2013-03-08_11-27_0464/005_2013-03-08_unknown_B44.fsa
- __MACOSX/gene01/Run_ABI-3130_2013-03-08_11-27_0464/._005_2013-03-08_unknown_B44.fsa
- gene01/Run_ABI-3130_2013-03-08_11-27_0464/006_2013-03-08_unknown_B52.fsa
- __MACOSX/gene01/Run_ABI-3130_2013-03-08_11-27_0464/._006_2013-03-08_unknown_B52.fsa
- gene01/Run_ABI-3130_2013-03-08_11-27_0464/007_2013-03-08_unknown_B45.fsa
- __MACOSX/gene01/Run_ABI-3130_2013-03-08_11-27_0464/._007_2013-03-08_unknown_B45.fsa
- gene01/Run_ABI-3130_2013-03-08_11-27_0464/008_2013-03-08_unknown_B53.fsa
- __MACOSX/gene01/Run_ABI-3130_2013-03-08_11-27_0464/._008_2013-03-08_unknown_B53.fsa
- gene01/Run_ABI-3130_2013-03-08_11-27_0464/009_2013-03-08_unknown_B46.fsa
- __MACOSX/gene01/Run_ABI-3130_2013-03-08_11-27_0464/._009_2013-03-08_unknown_B46.fsa
- gene01/Run_ABI-3130_2013-03-08_11-27_0464/010_2013-03-08_unknown_B54.fsa
- __MACOSX/gene01/Run_ABI-3130_2013-03-08_11-27_0464/._010_2013-03-08_unknown_B54.fsa
- gene01/Run_ABI-3130_2013-03-08_11-27_0464/011_2013-03-08_unknown_B47.fsa
- __MACOSX/gene01/Run_ABI-3130_2013-03-08_11-27_0464/._011_2013-03-08_unknown_B47.fsa
- gene01/Run_ABI-3130_2013-03-08_11-27_0464/012_2013-03-08_unknown_B55.fsa
- __MACOSX/gene01/Run_ABI-3130_2013-03-08_11-27_0464/._012_2013-03-08_unknown_B55.fsa
- gene01/Run_ABI-3130_2013-03-08_11-27_0464/013_2013-03-08_unknown_B48.fsa
- __MACOSX/gene01/Run_ABI-3130_2013-03-08_11-27_0464/._013_2013-03-08_unknown_B48.fsa
- gene01/Run_ABI-3130_2013-03-08_11-27_0464/014_2013-03-08_unknown_B56.fsa
- __MACOSX/gene01/Run_ABI-3130_2013-03-08_11-27_0464/._014_2013-03-08_unknown_B56.fsa
- gene01/Run_ABI-3130_2013-03-08_11-27_0464/015_2013-03-08_unknown_B49.fsa
- __MACOSX/gene01/Run_ABI-3130_2013-03-08_11-27_0464/._015_2013-03-08_unknown_B49.fsa
- gene01/Run_ABI-3130_2013-03-08_11-27_0464/016_2013-03-08_unknown_B57.fsa
- __MACOSX/gene01/Run_ABI-3130_2013-03-08_11-27_0464/._016_2013-03-08_unknown_B57.fsa
- __MACOSX/gene01/._Run_ABI-3130_2013-03-08_11-27_0464
- gene01/Run_ABI-3130_2013-03-08_11-27_0465/
- gene01/Run_ABI-3130_2013-03-08_11-27_0465/001_2013-03-08_unknown_B58.fsa
- __MACOSX/gene01/Run_ABI-3130_2013-03-08_11-27_0465/
- __MACOSX/gene01/Run_ABI-3130_2013-03-08_11-27_0465/._001_2013-03-08_unknown_B58.fsa
- gene01/Run_ABI-3130_2013-03-08_11-27_0465/002_2013-03-08_unknown_A5.fsa
- __MACOSX/gene01/Run_ABI-3130_2013-03-08_11-27_0465/._002_2013-03-08_unknown_A5.fsa
- gene01/Run_ABI-3130_2013-03-08_11-27_0465/003_2013-03-08_unknown_B59.fsa
- __MACOSX/gene01/Run_ABI-3130_2013-03-08_11-27_0465/._003_2013-03-08_unknown_B59.fsa
- gene01/Run_ABI-3130_2013-03-08_11-27_0465/004_2013-03-08_unknown_A6.fsa
- __MACOSX/gene01/Run_ABI-3130_2013-03-08_11-27_0465/._004_2013-03-08_unknown_A6.fsa
- gene01/Run_ABI-3130_2013-03-08_11-27_0465/005_2013-03-08_unknown_B60.fsa
- __MACOSX/gene01/Run_ABI-3130_2013-03-08_11-27_0465/._005_2013-03-08_unknown_B60.fsa
- gene01/Run_ABI-3130_2013-03-08_11-27_0465/006_2013-03-08_unknown_A7.fsa
[truncated: 57 more entries]
