# Supplementary material for: Methadone Dosage and Plasma Levels, SNPs of OPRM1 Gene and Age of First Drug Use Were Associated With Outcomes of Methadone Maintenance Treatment
Source: Front Genet. 2018 Oct 29;9:450. doi: 10.3389/fgene.2018.00450 (PMC6216325; doi:10.3389/fgene.2018.00450)
Supplement: Supplementary file 2 [file Data_Sheet_2.ZIP]

Archive with 276 entries (263 files):
- gene02/
- gene02/Run_ABI-3130_2013-03-08_11-27_0467/
- gene02/Run_ABI-3130_2013-03-08_11-27_0467/001_2013-03-08_unknown_A33.fsa
- __MACOSX/
- __MACOSX/gene02/
- __MACOSX/gene02/Run_ABI-3130_2013-03-08_11-27_0467/
- __MACOSX/gene02/Run_ABI-3130_2013-03-08_11-27_0467/._001_2013-03-08_unknown_A33.fsa
- gene02/Run_ABI-3130_2013-03-08_11-27_0467/002_2013-03-08_unknown_A45.fsa
- __MACOSX/gene02/Run_ABI-3130_2013-03-08_11-27_0467/._002_2013-03-08_unknown_A45.fsa
- gene02/Run_ABI-3130_2013-03-08_11-27_0467/003_2013-03-08_unknown_A34.fsa
- __MACOSX/gene02/Run_ABI-3130_2013-03-08_11-27_0467/._003_2013-03-08_unknown_A34.fsa
- gene02/Run_ABI-3130_2013-03-08_11-27_0467/004_2013-03-08_unknown_A46.fsa
- __MACOSX/gene02/Run_ABI-3130_2013-03-08_11-27_0467/._004_2013-03-08_unknown_A46.fsa
- gene02/Run_ABI-3130_2013-03-08_11-27_0467/005_2013-03-08_unknown_A36.fsa
- __MACOSX/gene02/Run_ABI-3130_2013-03-08_11-27_0467/._005_2013-03-08_unknown_A36.fsa
- gene02/Run_ABI-3130_2013-03-08_11-27_0467/006_2013-03-08_unknown_A48.fsa
- __MACOSX/gene02/Run_ABI-3130_2013-03-08_11-27_0467/._006_2013-03-08_unknown_A48.fsa
- gene02/Run_ABI-3130_2013-03-08_11-27_0467/007_2013-03-08_unknown_A37.fsa
- __MACOSX/gene02/Run_ABI-3130_2013-03-08_11-27_0467/._007_2013-03-08_unknown_A37.fsa
- gene02/Run_ABI-3130_2013-03-08_11-27_0467/008_2013-03-08_unknown_A49.fsa
- __MACOSX/gene02/Run_ABI-3130_2013-03-08_11-27_0467/._008_2013-03-08_unknown_A49.fsa
- gene02/Run_ABI-3130_2013-03-08_11-27_0467/009_2013-03-08_unknown_A38.fsa
- __MACOSX/gene02/Run_ABI-3130_2013-03-08_11-27_0467/._009_2013-03-08_unknown_A38.fsa
- gene02/Run_ABI-3130_2013-03-08_11-27_0467/010_2013-03-08_unknown_A52.fsa
- __MACOSX/gene02/Run_ABI-3130_2013-03-08_11-27_0467/._010_2013-03-08_unknown_A52.fsa
- gene02/Run_ABI-3130_2013-03-08_11-27_0467/011_2013-03-08_unknown_A39.fsa
- __MACOSX/gene02/Run_ABI-3130_2013-03-08_11-27_0467/._011_2013-03-08_unknown_A39.fsa
- gene02/Run_ABI-3130_2013-03-08_11-27_0467/012_2013-03-08_unknown_A53.fsa
- __MACOSX/gene02/Run_ABI-3130_2013-03-08_11-27_0467/._012_2013-03-08_unknown_A53.fsa
- gene02/Run_ABI-3130_2013-03-08_11-27_0467/013_2013-03-08_unknown_A40.fsa
- __MACOSX/gene02/Run_ABI-3130_2013-03-08_11-27_0467/._013_2013-03-08_unknown_A40.fsa
- gene02/Run_ABI-3130_2013-03-08_11-27_0467/014_2013-03-08_unknown_A54.fsa
- __MACOSX/gene02/Run_ABI-3130_2013-03-08_11-27_0467/._014_2013-03-08_unknown_A54.fsa
- gene02/Run_ABI-3130_2013-03-08_11-27_0467/015_2013-03-08_unknown_A43.fsa
- __MACOSX/gene02/Run_ABI-3130_2013-03-08_11-27_0467/._015_2013-03-08_unknown_A43.fsa
- gene02/Run_ABI-3130_2013-03-08_11-27_0467/016_2013-03-08_unknown_D15.fsa
- __MACOSX/gene02/Run_ABI-3130_2013-03-08_11-27_0467/._016_2013-03-08_unknown_D15.fsa
- gene02/Run_ABI-3130_2013-03-08_11-27_0467/desktop.ini
- __MACOSX/gene02/Run_ABI-3130_2013-03-08_11-27_0467/._desktop.ini
- __MACOSX/gene02/._Run_ABI-3130_2013-03-08_11-27_0467
- gene02/Run_ABI-3130_2013-03-08_11-27_0468/
- gene02/Run_ABI-3130_2013-03-08_11-27_0468/001_2013-03-08_unknown_D14.fsa
- __MACOSX/gene02/Run_ABI-3130_2013-03-08_11-27_0468/
- __MACOSX/gene02/Run_ABI-3130_2013-03-08_11-27_0468/._001_2013-03-08_unknown_D14.fsa
- gene02/Run_ABI-3130_2013-03-08_11-27_0468/002_2013-03-08_unknown_A59.fsa
- __MACOSX/gene02/Run_ABI-3130_2013-03-08_11-27_0468/._002_2013-03-08_unknown_A59.fsa
- gene02/Run_ABI-3130_2013-03-08_11-27_0468/003_2013-03-08_unknown_D13.fsa
- __MACOSX/gene02/Run_ABI-3130_2013-03-08_11-27_0468/._003_2013-03-08_unknown_D13.fsa
- gene02/Run_ABI-3130_2013-03-08_11-27_0468/004_2013-03-08_unknown_A60.fsa
- __MACOSX/gene02/Run_ABI-3130_2013-03-08_11-27_0468/._004_2013-03-08_unknown_A60.fsa
- gene02/Run_ABI-3130_2013-03-08_11-27_0468/005_2013-03-08_unknown_D12.fsa
- __MACOSX/gene02/Run_ABI-3130_2013-03-08_11-27_0468/._005_2013-03-08_unknown_D12.fsa
- gene02/Run_ABI-3130_2013-03-08_11-27_0468/006_2013-03-08_unknown_D1.fsa
- __MACOSX/gene02/Run_ABI-3130_2013-03-08_11-27_0468/._006_2013-03-08_unknown_D1.fsa
- gene02/Run_ABI-3130_2013-03-08_11-27_0468/007_2013-03-08_unknown_D11.fsa
- __MACOSX/gene02/Run_ABI-3130_2013-03-08_11-27_0468/._007_2013-03-08_unknown_D11.fsa
- gene02/Run_ABI-3130_2013-03-08_11-27_0468/008_2013-03-08_unknown_D2.fsa
- __MACOSX/gene02/Run_ABI-3130_2013-03-08_11-27_0468/._008_2013-03-08_unknown_D2.fsa
- gene02/Run_ABI-3130_2013-03-08_11-27_0468/009_2013-03-08_unknown_D10.fsa
- __MACOSX/gene02/Run_ABI-3130_2013-03-08_11-27_0468/._009_2013-03-08_unknown_D10.fsa
- gene02/Run_ABI-3130_2013-03-08_11-27_0468/010_2013-03-08_unknown_D3.fsa
- __MACOSX/gene02/Run_ABI-3130_2013-03-08_11-27_0468/._010_2013-03-08_unknown_D3.fsa
- gene02/Run_ABI-3130_2013-03-08_11-27_0468/011_2013-03-08_unknown_D9.fsa
- __MACOSX/gene02/Run_ABI-3130_2013-03-08_11-27_0468/._011_2013-03-08_unknown_D9.fsa
- gene02/Run_ABI-3130_2013-03-08_11-27_0468/012_2013-03-08_unknown_D4.fsa
- __MACOSX/gene02/Run_ABI-3130_2013-03-08_11-27_0468/._012_2013-03-08_unknown_D4.fsa
- gene02/Run_ABI-3130_2013-03-08_11-27_0468/013_2013-03-08_unknown_D8.fsa
- __MACOSX/gene02/Run_ABI-3130_2013-03-08_11-27_0468/._013_2013-03-08_unknown_D8.fsa
- gene02/Run_ABI-3130_2013-03-08_11-27_0468/014_2013-03-08_unknown_D5.fsa
- __MACOSX/gene02/Run_ABI-3130_2013-03-08_11-27_0468/._014_2013-03-08_unknown_D5.fsa
- gene02/Run_ABI-3130_2013-03-08_11-27_0468/015_2013-03-08_unknown_D7.fsa
- __MACOSX/gene02/Run_ABI-3130_2013-03-08_11-27_0468/._015_2013-03-08_unknown_D7.fsa
- gene02/Run_ABI-3130_2013-03-08_11-27_0468/016_2013-03-08_unknown_D6.fsa
- __MACOSX/gene02/Run_ABI-3130_2013-03-08_11-27_0468/._016_2013-03-08_unknown_D6.fsa
- __MACOSX/gene02/._Run_ABI-3130_2013-03-08_11-27_0468
- gene02/Run_ABI-3130_2013-03-08_17-39_0469/
- gene02/Run_ABI-3130_2013-03-08_17-39_0469/001_2013-03-08_unknown_D16.fsa
- __MACOSX/gene02/Run_ABI-3130_2013-03-08_17-39_0469/
- __MACOSX/gene02/Run_ABI-3130_2013-03-08_17-39_0469/._001_2013-03-08_unknown_D16.fsa
- gene02/Run_ABI-3130_2013-03-08_17-39_0469/001_2013-03-08_unknown_D16.fsa.lck
- __MACOSX/gene02/Run_ABI-3130_2013-03-08_17-39_0469/._001_2013-03-08_unknown_D16.fsa.lck
- gene02/Run_ABI-3130_2013-03-08_17-39_0469/002_2013-03-08_unknown_D24.fsa
- __MACOSX/gene02/Run_ABI-3130_2013-03-08_17-39_0469/._002_2013-03-08_unknown_D24.fsa
- gene02/Run_ABI-3130_2013-03-08_17-39_0469/002_2013-03-08_unknown_D24.fsa.lck
- __MACOSX/gene02/Run_ABI-3130_2013-03-08_17-39_0469/._002_2013-03-08_unknown_D24.fsa.lck
- gene02/Run_ABI-3130_2013-03-08_17-39_0469/003_2013-03-08_unknown_D17.fsa
- __MACOSX/gene02/Run_ABI-3130_2013-03-08_17-39_0469/._003_2013-03-08_unknown_D17.fsa
- gene02/Run_ABI-3130_2013-03-08_17-39_0469/003_2013-03-08_unknown_D17.fsa.lck
- __MACOSX/gene02/Run_ABI-3130_2013-03-08_17-39_0469/._003_2013-03-08_unknown_D17.fsa.lck
- gene02/Run_ABI-3130_2013-03-08_17-39_0469/004_2013-03-08_unknown_D25.fsa
- __MACOSX/gene02/Run_ABI-3130_2013-03-08_17-39_0469/._004_2013-03-08_unknown_D25.fsa
- gene02/Run_ABI-3130_2013-03-08_17-39_0469/004_2013-03-08_unknown_D25.fsa.lck
- __MACOSX/gene02/Run_ABI-3130_2013-03-08_17-39_0469/._004_2013-03-08_unknown_D25.fsa.lck
- gene02/Run_ABI-3130_2013-03-08_17-39_0469/005_2013-03-08_unknown_D18.fsa
- __MACOSX/gene02/Run_ABI-3130_2013-03-08_17-39_0469/._005_2013-03-08_unknown_D18.fsa
- gene02/Run_ABI-3130_2013-03-08_17-39_0469/005_2013-03-08_unknown_D18.fsa.lck
- __MACOSX/gene02/Run_ABI-3130_2013-03-08_17-39_0469/._005_2013-03-08_unknown_D18.fsa.lck
- gene02/Run_ABI-3130_2013-03-08_17-39_0469/006_2013-03-08_unknown_D26.fsa
- __MACOSX/gene02/Run_ABI-3130_2013-03-08_17-39_0469/._006_2013-03-08_unknown_D26.fsa
- gene02/Run_ABI-3130_2013-03-08_17-39_0469/006_2013-03-08_unknown_D26.fsa.lck
- __MACOSX/gene02/Run_ABI-3130_2013-03-08_17-39_0469/._006_2013-03-08_unknown_D26.fsa.lck
- gene02/Run_ABI-3130_2013-03-08_17-39_0469/007_2013-03-08_unknown_D19.fsa
- __MACOSX/gene02/Run_ABI-3130_2013-03-08_17-39_0469/._007_2013-03-08_unknown_D19.fsa
- gene02/Run_ABI-3130_2013-03-08_17-39_0469/007_2013-03-08_unknown_D19.fsa.lck
- __MACOSX/gene02/Run_ABI-3130_2013-03-08_17-39_0469/._007_2013-03-08_unknown_D19.fsa.lck
- gene02/Run_ABI-3130_2013-03-08_17-39_0469/008_2013-03-08_unknown_D27.fsa
- __MACOSX/gene02/Run_ABI-3130_2013-03-08_17-39_0469/._008_2013-03-08_unknown_D27.fsa
- gene02/Run_ABI-3130_2013-03-08_17-39_0469/008_2013-03-08_unknown_D27.fsa.lck
- __MACOSX/gene02/Run_ABI-3130_2013-03-08_17-39_0469/._008_2013-03-08_unknown_D27.fsa.lck
- gene02/Run_ABI-3130_2013-03-08_17-39_0469/009_2013-03-08_unknown_D20.fsa
- __MACOSX/gene02/Run_ABI-3130_2013-03-08_17-39_0469/._009_2013-03-08_unknown_D20.fsa
- gene02/Run_ABI-3130_2013-03-08_17-39_0469/009_2013-03-08_unknown_D20.fsa.lck
- __MACOSX/gene02/Run_ABI-3130_2013-03-08_17-39_0469/._009_2013-03-08_unknown_D20.fsa.lck
- gene02/Run_ABI-3130_2013-03-08_17-39_0469/010_2013-03-08_unknown_D28.fsa
- __MACOSX/gene02/Run_ABI-3130_2013-03-08_17-39_0469/._010_2013-03-08_unknown_D28.fsa
- gene02/Run_ABI-3130_2013-03-08_17-39_0469/010_2013-03-08_unknown_D28.fsa.lck
- __MACOSX/gene02/Run_ABI-3130_2013-03-08_17-39_0469/._010_2013-03-08_unknown_D28.fsa.lck
- gene02/Run_ABI-3130_2013-03-08_17-39_0469/011_2013-03-08_unknown_D21.fsa
- __MACOSX/gene02/Run_ABI-3130_2013-03-08_17-39_0469/._011_2013-03-08_unknown_D21.fsa
- gene02/Run_ABI-3130_2013-03-08_17-39_0469/011_2013-03-08_unknown_D21.fsa.lck
- __MACOSX/gene02/Run_ABI-3130_2013-03-08_17-39_0469/._011_2013-03-08_unknown_D21.fsa.lck
- gene02/Run_ABI-3130_2013-03-08_17-39_0469/012_2013-03-08_unknown_D29.fsa
- __MACOSX/gene02/Run_ABI-3130_2013-03-08_17-39_0469/._012_2013-03-08_unknown_D29.fsa
- gene02/Run_ABI-3130_2013-03-08_17-39_0469/012_2013-03-08_unknown_D29.fsa.lck
- __MACOSX/gene02/Run_ABI-3130_2013-03-08_17-39_0469/._012_2013-03-08_unknown_D29.fsa.lck
- gene02/Run_ABI-3130_2013-03-08_17-39_0469/013_2013-03-08_unknown_D22.fsa
- __MACOSX/gene02/Run_ABI-3130_2013-03-08_17-39_0469/._013_2013-03-08_unknown_D22.fsa
- gene02/Run_ABI-3130_2013-03-08_17-39_0469/013_2013-03-08_unknown_D22.fsa.lck
- __MACOSX/gene02/Run_ABI-3130_2013-03-08_17-39_0469/._013_2013-03-08_unknown_D22.fsa.lck
- gene02/Run_ABI-3130_2013-03-08_17-39_0469/014_2013-03-08_unknown_D30.fsa
- __MACOSX/gene02/Run_ABI-3130_2013-03-08_17-39_0469/._014_2013-03-08_unknown_D30.fsa
- gene02/Run_ABI-3130_2013-03-08_17-39_0469/014_2013-03-08_unknown_D30.fsa.lck
- __MACOSX/gene02/Run_ABI-3130_2013-03-08_17-39_0469/._014_2013-03-08_unknown_D30.fsa.lck
- gene02/Run_ABI-3130_2013-03-08_17-39_0469/015_2013-03-08_unknown_D23.fsa
- __MACOSX/gene02/Run_ABI-3130_2013-03-08_17-39_0469/._015_2013-03-08_unknown_D23.fsa
- gene02/Run_ABI-3130_2013-03-08_17-39_0469/015_2013-03-08_unknown_D23.fsa.lck
- __MACOSX/gene02/Run_ABI-3130_2013-03-08_17-39_0469/._015_2013-03-08_unknown_D23.fsa.lck
- gene02/Run_ABI-3130_2013-03-08_17-39_0469/016_2013-03-08_unknown_D31.fsa
- __MACOSX/gene02/Run_ABI-3130_2013-03-08_17-39_0469/._016_2013-03-08_unknown_D31.fsa
- gene02/Run_ABI-3130_2013-03-08_17-39_0469/016_2013-03-08_unknown_D31.fsa.lck
- __MACOSX/gene02/Run_ABI-3130_2013-03-08_17-39_0469/._016_2013-03-08_unknown_D31.fsa.lck
- __MACOSX/gene02/._Run_ABI-3130_2013-03-08_17-39_0469
- gene02/Run_ABI-3130_2013-03-08_17-39_0470/
- gene02/Run_ABI-3130_2013-03-08_17-39_0470/001_2013-03-08_unknown_D32.fsa
- __MACOSX/gene02/Run_ABI-3130_2013-03-08_17-39_0470/
- __MACOSX/gene02/Run_ABI-3130_2013-03-08_17-39_0470/._001_2013-03-08_unknown_D32.fsa
- gene02/Run_ABI-3130_2013-03-08_17-39_0470/001_2013-03-08_unknown_D32.fsa.lck
- __MACOSX/gene02/Run_ABI-3130_2013-03-08_17-39_0470/._001_2013-03-08_unknown_D32.fsa.lck
- gene02/Run_ABI-3130_2013-03-08_17-39_0470/002_2013-03-08_unknown_D40.fsa
- __MACOSX/gene02/Run_ABI-3130_2013-03-08_17-39_0470/._002_2013-03-08_unknown_D40.fsa
- gene02/Run_ABI-3130_2013-03-08_17-39_0470/002_2013-03-08_unknown_D40.fsa.lck
- __MACOSX/gene02/Run_ABI-3130_2013-03-08_17-39_0470/._002_2013-03-08_unknown_D40.fsa.lck
- gene02/Run_ABI-3130_2013-03-08_17-39_0470/003_2013-03-08_unknown_D33.fsa
- __MACOSX/gene02/Run_ABI-3130_2013-03-08_17-39_0470/._003_2013-03-08_unknown_D33.fsa
- gene02/Run_ABI-3130_2013-03-08_17-39_0470/003_2013-03-08_unknown_D33.fsa.lck
- __MACOSX/gene02/Run_ABI-3130_2013-03-08_17-39_0470/._003_2013-03-08_unknown_D33.fsa.lck
- gene02/Run_ABI-3130_2013-03-08_17-39_0470/004_2013-03-08_unknown_D41.fsa
- __MACOSX/gene02/Run_ABI-3130_2013-03-08_17-39_0470/._004_2013-03-08_unknown_D41.fsa
- gene02/Run_ABI-3130_2013-03-08_17-39_0470/004_2013-03-08_unknown_D41.fsa.lck
- __MACOSX/gene02/Run_ABI-3130_2013-03-08_17-39_0470/._004_2013-03-08_unknown_D41.fsa.lck
- gene02/Run_ABI-3130_2013-03-08_17-39_0470/005_2013-03-08_unknown_D34.fsa
- __MACOSX/gene02/Run_ABI-3130_2013-03-08_17-39_0470/._005_2013-03-08_unknown_D34.fsa
- gene02/Run_ABI-3130_2013-03-08_17-39_0470/005_2013-03-08_unknown_D34.fsa.lck
- __MACOSX/gene02/Run_ABI-3130_2013-03-08_17-39_0470/._005_2013-03-08_unknown_D34.fsa.lck
- gene02/Run_ABI-3130_2013-03-08_17-39_0470/006_2013-03-08_unknown_D42.fsa
- __MACOSX/gene02/Run_ABI-3130_2013-03-08_17-39_0470/._006_2013-03-08_unknown_D42.fsa
- gene02/Run_ABI-3130_2013-03-08_17-39_0470/006_2013-03-08_unknown_D42.fsa.lck
- __MACOSX/gene02/Run_ABI-3130_2013-03-08_17-39_0470/._006_2013-03-08_unknown_D42.fsa.lck
- gene02/Run_ABI-3130_2013-03-08_17-39_0470/007_2013-03-08_unknown_D35.fsa
- __MACOSX/gene02/Run_ABI-3130_2013-03-08_17-39_0470/._007_2013-03-08_unknown_D35.fsa
- gene02/Run_ABI-3130_2013-03-08_17-39_0470/007_2013-03-08_unknown_D35.fsa.lck
- __MACOSX/gene02/Run_ABI-3130_2013-03-08_17-39_0470/._007_2013-03-08_unknown_D35.fsa.lck
- gene02/Run_ABI-3130_2013-03-08_17-39_0470/008_2013-03-08_unknown_D43.fsa
- __MACOSX/gene02/Run_ABI-3130_2013-03-08_17-39_0470/._008_2013-03-08_unknown_D43.fsa
- gene02/Run_ABI-3130_2013-03-08_17-39_0470/008_2013-03-08_unknown_D43.fsa.lck
- __MACOSX/gene02/Run_ABI-3130_2013-03-08_17-39_0470/._008_2013-03-08_unknown_D43.fsa.lck
- gene02/Run_ABI-3130_2013-03-08_17-39_0470/009_2013-03-08_unknown_D36.fsa
- __MACOSX/gene02/Run_ABI-3130_2013-03-08_17-39_0470/._009_2013-03-08_unknown_D36.fsa
- gene02/Run_ABI-3130_2013-03-08_17-39_0470/009_2013-03-08_unknown_D36.fsa.lck
- __MACOSX/gene02/Run_ABI-3130_2013-03-08_17-39_0470/._009_2013-03-08_unknown_D36.fsa.lck
- gene02/Run_ABI-3130_2013-03-08_17-39_0470/010_2013-03-08_unknown_D44.fsa
- __MACOSX/gene02/Run_ABI-3130_2013-03-08_17-39_0470/._010_2013-03-08_unknown_D44.fsa
- gene02/Run_ABI-3130_2013-03-08_17-39_0470/010_2013-03-08_unknown_D44.fsa.lck
- __MACOSX/gene02/Run_ABI-3130_2013-03-08_17-39_0470/._010_2013-03-08_unknown_D44.fsa.lck
- gene02/Run_ABI-3130_2013-03-08_17-39_0470/011_2013-03-08_unknown_D37.fsa
- __MACOSX/gene02/Run_ABI-3130_2013-03-08_17-39_0470/._011_2013-03-08_unknown_D37.fsa
- gene02/Run_ABI-3130_2013-03-08_17-39_0470/011_2013-03-08_unknown_D37.fsa.lck
- __MACOSX/gene02/Run_ABI-3130_2013-03-08_17-39_0470/._011_2013-03-08_unknown_D37.fsa.lck
- gene02/Run_ABI-3130_2013-03-08_17-39_0470/012_2013-03-08_unknown_D45.fsa
- __MACOSX/gene02/Run_ABI-3130_2013-03-08_17-39_0470/._012_2013-03-08_unknown_D45.fsa
- gene02/Run_ABI-3130_2013-03-08_17-39_0470/012_2013-03-08_unknown_D45.fsa.lck
- __MACOSX/gene02/Run_ABI-3130_2013-03-08_17-39_0470/._012_2013-03-08_unknown_D45.fsa.lck
- gene02/Run_ABI-3130_2013-03-08_17-39_0470/013_2013-03-08_unknown_D38.fsa
- __MACOSX/gene02/Run_ABI-3130_2013-03-08_17-39_0470/._013_2013-03-08_unknown_D38.fsa
- gene02/Run_ABI-3130_2013-03-08_17-39_0470/013_2013-03-08_unknown_D38.fsa.lck
- __MACOSX/gene02/Run_ABI-3130_2013-03-08_17-39_0470/._013_2013-03-08_unknown_D38.fsa.lck
- gene02/Run_ABI-3130_2013-03-08_17-39_0470/014_2013-03-08_unknown_D46.fsa
- __MACOSX/gene02/Run_ABI-3130_2013-03-08_17-39_0470/._014_2013-03-08_unknown_D46.fsa
- gene02/Run_ABI-3130_2013-03-08_17-39_0470/014_2013-03-08_unknown_D46.fsa.lck
- __MACOSX/gene02/Run_ABI-3130_2013-03-08_17-39_0470/._014_2013-03-08_unknown_D46.fsa.lck
- gene02/Run_ABI-3130_2013-03-08_17-39_0470/015_2013-03-08_unknown_D39.fsa
- __MACOSX/gene02/Run_ABI-3130_2013-03-08_17-39_0470/._015_2013-03-08_unknown_D39.fsa
- gene02/Run_ABI-3130_2013-03-08_17-39_0470/015_2013-03-08_unknown_D39.fsa.lck
- __MACOSX/gene02/Run_ABI-3130_2013-03-08_17-39_0470/._015_2013-03-08_unknown_D39.fsa.lck
- gene02/Run_ABI-3130_2013-03-08_17-39_0470/016_2013-03-08_unknown_D47.fsa
- __MACOSX/gene02/Run_ABI-3130_2013-03-08_17-39_0470/._016_2013-03-08_unknown_D47.fsa
- gene02/Run_ABI-3130_2013-03-08_17-39_0470/016_2013-03-08_unknown_D47.fsa.lck
- __MACOSX/gene02/Run_ABI-3130_2013-03-08_17-39_0470/._016_2013-03-08_unknown_D47.fsa.lck
- __MACOSX/gene02/._Run_ABI-3130_2013-03-08_17-39_0470
- gene02/Run_ABI-3130_2013-03-08_17-39_0471/
- gene02/Run_ABI-3130_2013-03-08_17-39_0471/001_2013-03-08_unknown_D48.fsa
- __MACOSX/gene02/Run_ABI-3130_2013-03-08_17-39_0471/
- __MACOSX/gene02/Run_ABI-3130_2013-03-08_17-39_0471/._001_2013-03-08_unknown_D48.fsa
- gene02/Run_ABI-3130_2013-03-08_17-39_0471/001_2013-03-08_unknown_D48.fsa.lck
- __MACOSX/gene02/Run_ABI-3130_2013-03-08_17-39_0471/._001_2013-03-08_unknown_D48.fsa.lck
- gene02/Run_ABI-3130_2013-03-08_17-39_0471/002_2013-03-08_unknown_D56.fsa
- __MACOSX/gene02/Run_ABI-3130_2013-03-08_17-39_0471/._002_2013-03-08_unknown_D56.fsa
- gene02/Run_ABI-3130_2013-03-08_17-39_0471/002_2013-03-08_unknown_D56.fsa.lck
- __MACOSX/gene02/Run_ABI-3130_2013-03-08_17-39_0471/._002_2013-03-08_unknown_D56.fsa.lck
- gene02/Run_ABI-3130_2013-03-08_17-39_0471/003_2013-03-08_unknown_D49.fsa
- __MACOSX/gene02/Run_ABI-3130_2013-03-08_17-39_0471/._003_2013-03-08_unknown_D49.fsa
- gene02/Run_ABI-3130_2013-03-08_17-39_0471/003_2013-03-08_unknown_D49.fsa.lck
- __MACOSX/gene02/Run_ABI-3130_2013-03-08_17-39_0471/._003_2013-03-08_unknown_D49.fsa.lck
- gene02/Run_ABI-3130_2013-03-08_17-39_0471/004_2013-03-08_unknown_D57.fsa
- __MACOSX/gene02/Run_ABI-3130_2013-03-08_17-39_0471/._004_2013-03-08_unknown_D57.fsa
- gene02/Run_ABI-3130_2013-03-08_17-39_0471/004_2013-03-08_unknown_D57.fsa.lck
- __MACOSX/gene02/Run_ABI-3130_2013-03-08_17-39_0471/._004_2013-03-08_unknown_D57.fsa.lck
- gene02/Run_ABI-3130_2013-03-08_17-39_0471/005_2013-03-08_unknown_D50.fsa
- __MACOSX/gene02/Run_ABI-3130_2013-03-08_17-39_0471/._005_2013-03-08_unknown_D50.fsa
- gene02/Run_ABI-3130_2013-03-08_17-39_0471/005_2013-03-08_unknown_D50.fsa.lck
- __MACOSX/gene02/Run_ABI-3130_2013-03-08_17-39_0471/._005_2013-03-08_unknown_D50.fsa.lck
- gene02/Run_ABI-3130_2013-03-08_17-39_0471/006_2013-03-08_unknown_D58.fsa
- __MACOSX/gene02/Run_ABI-3130_2013-03-08_17-39_0471/._006_2013-03-08_unknown_D58.fsa
- gene02/Run_ABI-3130_2013-03-08_17-39_0471/006_2013-03-08_unknown_D58.fsa.lck
- __MACOSX/gene02/Run_ABI-3130_2013-03-08_17-39_0471/._006_2013-03-08_unknown_D58.fsa.lck
- gene02/Run_ABI-3130_2013-03-08_17-39_0471/007_2013-03-08_unknown_D51.fsa
- __MACOSX/gene02/Run_ABI-3130_2013-03-08_17-39_0471/._007_2013-03-08_unknown_D51.fsa
- gene02/Run_ABI-3130_2013-03-08_17-39_0471/007_2013-03-08_unknown_D51.fsa.lck
- __MACOSX/gene02/Run_ABI-3130_2013-03-08_17-39_0471/._007_2013-03-08_unknown_D51.fsa.lck
- gene02/Run_ABI-3130_2013-03-08_17-39_0471/008_2013-03-08_unknown_D59.fsa
- __MACOSX/gene02/Run_ABI-3130_2013-03-08_17-39_0471/._008_2013-03-08_unknown_D59.fsa
- gene02/Run_ABI-3130_2013-03-08_17-39_0471/008_2013-03-08_unknown_D59.fsa.lck
- __MACOSX/gene02/Run_ABI-3130_2013-03-08_17-39_0471/._008_2013-03-08_unknown_D59.fsa.lck
- gene02/Run_ABI-3130_2013-03-08_17-39_0471/009_2013-03-08_unknown_D52.fsa
- __MACOSX/gene02/Run_ABI-3130_2013-03-08_17-39_0471/._009_2013-03-08_unknown_D52.fsa
- gene02/Run_ABI-3130_2013-03-08_17-39_0471/009_2013-03-08_unknown_D52.fsa.lck
- __MACOSX/gene02/Run_ABI-3130_2013-03-08_17-39_0471/._009_2013-03-08_unknown_D52.fsa.lck
- gene02/Run_ABI-3130_2013-03-08_17-39_0471/010_2013-03-08_unknown_D60.fsa
- __MACOSX/gene02/Run_ABI-3130_2013-03-08_17-39_0471/._010_2013-03-08_unknown_D60.fsa
- gene02/Run_ABI-3130_2013-03-08_17-39_0471/010_2013-03-08_unknown_D60.fsa.lck
- __MACOSX/gene02/Run_ABI-3130_2013-03-08_17-39_0471/._010_2013-03-08_unknown_D60.fsa.lck
- gene02/Run_ABI-3130_2013-03-08_17-39_0471/011_2013-03-08_unknown_D53.fsa
- __MACOSX/gene02/Run_ABI-3130_2013-03-08_17-39_0471/._011_2013-03-08_unknown_D53.fsa
- gene02/Run_ABI-3130_2013-03-08_17-39_0471/011_2013-03-08_unknown_D53.fsa.lck
- __MACOSX/gene02/Run_ABI-3130_2013-03-08_17-39_0471/._011_2013-03-08_unknown_D53.fsa.lck
- gene02/Run_ABI-3130_2013-03-08_17-39_0471/012_2013-03-08_unknown_C1.fsa
- __MACOSX/gene02/Run_ABI-3130_2013-03-08_17-39_0471/._012_2013-03-08_unknown_C1.fsa
- gene02/Run_ABI-3130_2013-03-08_17-39_0471/012_2013-03-08_unknown_C1.fsa.lck
- __MACOSX/gene02/Run_ABI-3130_2013-03-08_17-39_0471/._012_2013-03-08_unknown_C1.fsa.lck
- gene02/Run_ABI-3130_2013-03-08_17-39_0471/013_2013-03-08_unknown_D54.fsa
- __MACOSX/gene02/Run_ABI-3130_2013-03-08_17-39_0471/._013_2013-03-08_unknown_D54.fsa
- gene02/Run_ABI-3130_2013-03-08_17-39_0471/013_2013-03-08_unknown_D54.fsa.lck
- __MACOSX/gene02/Run_ABI-3130_2013-03-08_17-39_0471/._013_2013-03-08_unknown_D54.fsa.lck
- gene02/Run_ABI-3130_2013-03-08_17-39_0471/014_2013-03-08_unknown_C2.fsa
- __MACOSX/gene02/Run_ABI-3130_2013-03-08_17-39_0471/._014_2013-03-08_unknown_C2.fsa
- gene02/Run_ABI-3130_2013-03-08_17-39_0471/014_2013-03-08_unknown_C2.fsa.lck
- __MACOSX/gene02/Run_ABI-3130_2013-03-08_17-39_0471/._014_2013-03-08_unknown_C2.fsa.lck
- gene02/Run_ABI-3130_2013-03-08_17-39_0471/015_2013-03-08_unknown_D55.fsa
- __MACOSX/gene02/Run_ABI-3130_2013-03-08_17-39_0471/._015_2013-03-08_unknown_D55.fsa
- gene02/Run_ABI-3130_2013-03-08_17-39_0471/015_2013-03-08_unknown_D55.fsa.lck
- __MACOSX/gene02/Run_ABI-3130_2013-03-08_17-39_0471/._015_2013-03-08_unknown_D55.fsa.lck
- gene02/Run_ABI-3130_2013-03-08_17-39_0471/016_2013-03-08_unknown_C3.fsa
- __MACOSX/gene02/Run_ABI-3130_2013-03-08_17-39_0471/._016_2013-03-08_unknown_C3.fsa
- gene02/Run_ABI-3130_2013-03-08_17-39_0471/016_2013-03-08_unknown_C3.fsa.lck
- __MACOSX/gene02/Run_ABI-3130_2013-03-08_17-39_0471/._016_2013-03-08_unknown_C3.fsa.lck
- __MACOSX/gene02/._Run_ABI-3130_2013-03-08_17-39_0471
