# Supplementary material for: Methadone Dosage and Plasma Levels, SNPs of OPRM1 Gene and Age of First Drug Use Were Associated With Outcomes of Methadone Maintenance Treatment
Source: Front Genet. 2018 Oct 29;9:450. doi: 10.3389/fgene.2018.00450 (PMC6216325; doi:10.3389/fgene.2018.00450)
Supplement: Supplementary file 3 [file Data_Sheet_3.ZIP]

Archive with 274 entries (261 files):
- gene03/
- gene03/Run_ABI-3130_2013-03-08_17-39_0472/
- gene03/Run_ABI-3130_2013-03-08_17-39_0472/001_2013-03-08_unknown_C4.fsa
- __MACOSX/
- __MACOSX/gene03/
- __MACOSX/gene03/Run_ABI-3130_2013-03-08_17-39_0472/
- __MACOSX/gene03/Run_ABI-3130_2013-03-08_17-39_0472/._001_2013-03-08_unknown_C4.fsa
- gene03/Run_ABI-3130_2013-03-08_17-39_0472/001_2013-03-08_unknown_C4.fsa.lck
- __MACOSX/gene03/Run_ABI-3130_2013-03-08_17-39_0472/._001_2013-03-08_unknown_C4.fsa.lck
- gene03/Run_ABI-3130_2013-03-08_17-39_0472/002_2013-03-08_unknown_C13.fsa
- __MACOSX/gene03/Run_ABI-3130_2013-03-08_17-39_0472/._002_2013-03-08_unknown_C13.fsa
- gene03/Run_ABI-3130_2013-03-08_17-39_0472/002_2013-03-08_unknown_C13.fsa.lck
- __MACOSX/gene03/Run_ABI-3130_2013-03-08_17-39_0472/._002_2013-03-08_unknown_C13.fsa.lck
- gene03/Run_ABI-3130_2013-03-08_17-39_0472/003_2013-03-08_unknown_C5.fsa
- __MACOSX/gene03/Run_ABI-3130_2013-03-08_17-39_0472/._003_2013-03-08_unknown_C5.fsa
- gene03/Run_ABI-3130_2013-03-08_17-39_0472/003_2013-03-08_unknown_C5.fsa.lck
- __MACOSX/gene03/Run_ABI-3130_2013-03-08_17-39_0472/._003_2013-03-08_unknown_C5.fsa.lck
- gene03/Run_ABI-3130_2013-03-08_17-39_0472/004_2013-03-08_unknown_C14.fsa
- __MACOSX/gene03/Run_ABI-3130_2013-03-08_17-39_0472/._004_2013-03-08_unknown_C14.fsa
- gene03/Run_ABI-3130_2013-03-08_17-39_0472/004_2013-03-08_unknown_C14.fsa.lck
- __MACOSX/gene03/Run_ABI-3130_2013-03-08_17-39_0472/._004_2013-03-08_unknown_C14.fsa.lck
- gene03/Run_ABI-3130_2013-03-08_17-39_0472/005_2013-03-08_unknown_C7.fsa
- __MACOSX/gene03/Run_ABI-3130_2013-03-08_17-39_0472/._005_2013-03-08_unknown_C7.fsa
- gene03/Run_ABI-3130_2013-03-08_17-39_0472/005_2013-03-08_unknown_C7.fsa.lck
- __MACOSX/gene03/Run_ABI-3130_2013-03-08_17-39_0472/._005_2013-03-08_unknown_C7.fsa.lck
- gene03/Run_ABI-3130_2013-03-08_17-39_0472/006_2013-03-08_unknown_C15.fsa
- __MACOSX/gene03/Run_ABI-3130_2013-03-08_17-39_0472/._006_2013-03-08_unknown_C15.fsa
- gene03/Run_ABI-3130_2013-03-08_17-39_0472/006_2013-03-08_unknown_C15.fsa.lck
- __MACOSX/gene03/Run_ABI-3130_2013-03-08_17-39_0472/._006_2013-03-08_unknown_C15.fsa.lck
- gene03/Run_ABI-3130_2013-03-08_17-39_0472/007_2013-03-08_unknown_C8.fsa
- __MACOSX/gene03/Run_ABI-3130_2013-03-08_17-39_0472/._007_2013-03-08_unknown_C8.fsa
- gene03/Run_ABI-3130_2013-03-08_17-39_0472/007_2013-03-08_unknown_C8.fsa.lck
- __MACOSX/gene03/Run_ABI-3130_2013-03-08_17-39_0472/._007_2013-03-08_unknown_C8.fsa.lck
- gene03/Run_ABI-3130_2013-03-08_17-39_0472/008_2013-03-08_unknown_C16.fsa
- __MACOSX/gene03/Run_ABI-3130_2013-03-08_17-39_0472/._008_2013-03-08_unknown_C16.fsa
- gene03/Run_ABI-3130_2013-03-08_17-39_0472/008_2013-03-08_unknown_C16.fsa.lck
- __MACOSX/gene03/Run_ABI-3130_2013-03-08_17-39_0472/._008_2013-03-08_unknown_C16.fsa.lck
- gene03/Run_ABI-3130_2013-03-08_17-39_0472/009_2013-03-08_unknown_C9.fsa
- __MACOSX/gene03/Run_ABI-3130_2013-03-08_17-39_0472/._009_2013-03-08_unknown_C9.fsa
- gene03/Run_ABI-3130_2013-03-08_17-39_0472/009_2013-03-08_unknown_C9.fsa.lck
- __MACOSX/gene03/Run_ABI-3130_2013-03-08_17-39_0472/._009_2013-03-08_unknown_C9.fsa.lck
- gene03/Run_ABI-3130_2013-03-08_17-39_0472/010_2013-03-08_unknown_C17.fsa
- __MACOSX/gene03/Run_ABI-3130_2013-03-08_17-39_0472/._010_2013-03-08_unknown_C17.fsa
- gene03/Run_ABI-3130_2013-03-08_17-39_0472/010_2013-03-08_unknown_C17.fsa.lck
- __MACOSX/gene03/Run_ABI-3130_2013-03-08_17-39_0472/._010_2013-03-08_unknown_C17.fsa.lck
- gene03/Run_ABI-3130_2013-03-08_17-39_0472/011_2013-03-08_unknown_C10.fsa
- __MACOSX/gene03/Run_ABI-3130_2013-03-08_17-39_0472/._011_2013-03-08_unknown_C10.fsa
- gene03/Run_ABI-3130_2013-03-08_17-39_0472/011_2013-03-08_unknown_C10.fsa.lck
- __MACOSX/gene03/Run_ABI-3130_2013-03-08_17-39_0472/._011_2013-03-08_unknown_C10.fsa.lck
- gene03/Run_ABI-3130_2013-03-08_17-39_0472/012_2013-03-08_unknown_C18.fsa
- __MACOSX/gene03/Run_ABI-3130_2013-03-08_17-39_0472/._012_2013-03-08_unknown_C18.fsa
- gene03/Run_ABI-3130_2013-03-08_17-39_0472/012_2013-03-08_unknown_C18.fsa.lck
- __MACOSX/gene03/Run_ABI-3130_2013-03-08_17-39_0472/._012_2013-03-08_unknown_C18.fsa.lck
- gene03/Run_ABI-3130_2013-03-08_17-39_0472/013_2013-03-08_unknown_C11.fsa
- __MACOSX/gene03/Run_ABI-3130_2013-03-08_17-39_0472/._013_2013-03-08_unknown_C11.fsa
- gene03/Run_ABI-3130_2013-03-08_17-39_0472/013_2013-03-08_unknown_C11.fsa.lck
- __MACOSX/gene03/Run_ABI-3130_2013-03-08_17-39_0472/._013_2013-03-08_unknown_C11.fsa.lck
- gene03/Run_ABI-3130_2013-03-08_17-39_0472/014_2013-03-08_unknown_C19.fsa
- __MACOSX/gene03/Run_ABI-3130_2013-03-08_17-39_0472/._014_2013-03-08_unknown_C19.fsa
- gene03/Run_ABI-3130_2013-03-08_17-39_0472/014_2013-03-08_unknown_C19.fsa.lck
- __MACOSX/gene03/Run_ABI-3130_2013-03-08_17-39_0472/._014_2013-03-08_unknown_C19.fsa.lck
- gene03/Run_ABI-3130_2013-03-08_17-39_0472/015_2013-03-08_unknown_C12.fsa
- __MACOSX/gene03/Run_ABI-3130_2013-03-08_17-39_0472/._015_2013-03-08_unknown_C12.fsa
- gene03/Run_ABI-3130_2013-03-08_17-39_0472/015_2013-03-08_unknown_C12.fsa.lck
- __MACOSX/gene03/Run_ABI-3130_2013-03-08_17-39_0472/._015_2013-03-08_unknown_C12.fsa.lck
- gene03/Run_ABI-3130_2013-03-08_17-39_0472/016_2013-03-08_unknown_C20.fsa
- __MACOSX/gene03/Run_ABI-3130_2013-03-08_17-39_0472/._016_2013-03-08_unknown_C20.fsa
- gene03/Run_ABI-3130_2013-03-08_17-39_0472/016_2013-03-08_unknown_C20.fsa.lck
- __MACOSX/gene03/Run_ABI-3130_2013-03-08_17-39_0472/._016_2013-03-08_unknown_C20.fsa.lck
- __MACOSX/gene03/._Run_ABI-3130_2013-03-08_17-39_0472
- gene03/Run_ABI-3130_2013-03-08_17-39_0473/
- gene03/Run_ABI-3130_2013-03-08_17-39_0473/001_2013-03-08_unknown_C21.fsa
- __MACOSX/gene03/Run_ABI-3130_2013-03-08_17-39_0473/
- __MACOSX/gene03/Run_ABI-3130_2013-03-08_17-39_0473/._001_2013-03-08_unknown_C21.fsa
- gene03/Run_ABI-3130_2013-03-08_17-39_0473/001_2013-03-08_unknown_C21.fsa.lck
- __MACOSX/gene03/Run_ABI-3130_2013-03-08_17-39_0473/._001_2013-03-08_unknown_C21.fsa.lck
- gene03/Run_ABI-3130_2013-03-08_17-39_0473/002_2013-03-08_unknown_C29.fsa
- __MACOSX/gene03/Run_ABI-3130_2013-03-08_17-39_0473/._002_2013-03-08_unknown_C29.fsa
- gene03/Run_ABI-3130_2013-03-08_17-39_0473/002_2013-03-08_unknown_C29.fsa.lck
- __MACOSX/gene03/Run_ABI-3130_2013-03-08_17-39_0473/._002_2013-03-08_unknown_C29.fsa.lck
- gene03/Run_ABI-3130_2013-03-08_17-39_0473/003_2013-03-08_unknown_C22.fsa
- __MACOSX/gene03/Run_ABI-3130_2013-03-08_17-39_0473/._003_2013-03-08_unknown_C22.fsa
- gene03/Run_ABI-3130_2013-03-08_17-39_0473/003_2013-03-08_unknown_C22.fsa.lck
- __MACOSX/gene03/Run_ABI-3130_2013-03-08_17-39_0473/._003_2013-03-08_unknown_C22.fsa.lck
- gene03/Run_ABI-3130_2013-03-08_17-39_0473/004_2013-03-08_unknown_C30.fsa
- __MACOSX/gene03/Run_ABI-3130_2013-03-08_17-39_0473/._004_2013-03-08_unknown_C30.fsa
- gene03/Run_ABI-3130_2013-03-08_17-39_0473/004_2013-03-08_unknown_C30.fsa.lck
- __MACOSX/gene03/Run_ABI-3130_2013-03-08_17-39_0473/._004_2013-03-08_unknown_C30.fsa.lck
- gene03/Run_ABI-3130_2013-03-08_17-39_0473/005_2013-03-08_unknown_C23.fsa
- __MACOSX/gene03/Run_ABI-3130_2013-03-08_17-39_0473/._005_2013-03-08_unknown_C23.fsa
- gene03/Run_ABI-3130_2013-03-08_17-39_0473/005_2013-03-08_unknown_C23.fsa.lck
- __MACOSX/gene03/Run_ABI-3130_2013-03-08_17-39_0473/._005_2013-03-08_unknown_C23.fsa.lck
- gene03/Run_ABI-3130_2013-03-08_17-39_0473/006_2013-03-08_unknown_C31.fsa
- __MACOSX/gene03/Run_ABI-3130_2013-03-08_17-39_0473/._006_2013-03-08_unknown_C31.fsa
- gene03/Run_ABI-3130_2013-03-08_17-39_0473/006_2013-03-08_unknown_C31.fsa.lck
- __MACOSX/gene03/Run_ABI-3130_2013-03-08_17-39_0473/._006_2013-03-08_unknown_C31.fsa.lck
- gene03/Run_ABI-3130_2013-03-08_17-39_0473/007_2013-03-08_unknown_C24.fsa
- __MACOSX/gene03/Run_ABI-3130_2013-03-08_17-39_0473/._007_2013-03-08_unknown_C24.fsa
- gene03/Run_ABI-3130_2013-03-08_17-39_0473/007_2013-03-08_unknown_C24.fsa.lck
- __MACOSX/gene03/Run_ABI-3130_2013-03-08_17-39_0473/._007_2013-03-08_unknown_C24.fsa.lck
- gene03/Run_ABI-3130_2013-03-08_17-39_0473/008_2013-03-08_unknown_C32.fsa
- __MACOSX/gene03/Run_ABI-3130_2013-03-08_17-39_0473/._008_2013-03-08_unknown_C32.fsa
- gene03/Run_ABI-3130_2013-03-08_17-39_0473/008_2013-03-08_unknown_C32.fsa.lck
- __MACOSX/gene03/Run_ABI-3130_2013-03-08_17-39_0473/._008_2013-03-08_unknown_C32.fsa.lck
- gene03/Run_ABI-3130_2013-03-08_17-39_0473/009_2013-03-08_unknown_C25.fsa
- __MACOSX/gene03/Run_ABI-3130_2013-03-08_17-39_0473/._009_2013-03-08_unknown_C25.fsa
- gene03/Run_ABI-3130_2013-03-08_17-39_0473/009_2013-03-08_unknown_C25.fsa.lck
- __MACOSX/gene03/Run_ABI-3130_2013-03-08_17-39_0473/._009_2013-03-08_unknown_C25.fsa.lck
- gene03/Run_ABI-3130_2013-03-08_17-39_0473/010_2013-03-08_unknown_C33.fsa
- __MACOSX/gene03/Run_ABI-3130_2013-03-08_17-39_0473/._010_2013-03-08_unknown_C33.fsa
- gene03/Run_ABI-3130_2013-03-08_17-39_0473/010_2013-03-08_unknown_C33.fsa.lck
- __MACOSX/gene03/Run_ABI-3130_2013-03-08_17-39_0473/._010_2013-03-08_unknown_C33.fsa.lck
- gene03/Run_ABI-3130_2013-03-08_17-39_0473/011_2013-03-08_unknown_C26.fsa
- __MACOSX/gene03/Run_ABI-3130_2013-03-08_17-39_0473/._011_2013-03-08_unknown_C26.fsa
- gene03/Run_ABI-3130_2013-03-08_17-39_0473/011_2013-03-08_unknown_C26.fsa.lck
- __MACOSX/gene03/Run_ABI-3130_2013-03-08_17-39_0473/._011_2013-03-08_unknown_C26.fsa.lck
- gene03/Run_ABI-3130_2013-03-08_17-39_0473/012_2013-03-08_unknown_C34.fsa
- __MACOSX/gene03/Run_ABI-3130_2013-03-08_17-39_0473/._012_2013-03-08_unknown_C34.fsa
- gene03/Run_ABI-3130_2013-03-08_17-39_0473/012_2013-03-08_unknown_C34.fsa.lck
- __MACOSX/gene03/Run_ABI-3130_2013-03-08_17-39_0473/._012_2013-03-08_unknown_C34.fsa.lck
- gene03/Run_ABI-3130_2013-03-08_17-39_0473/013_2013-03-08_unknown_C27.fsa
- __MACOSX/gene03/Run_ABI-3130_2013-03-08_17-39_0473/._013_2013-03-08_unknown_C27.fsa
- gene03/Run_ABI-3130_2013-03-08_17-39_0473/013_2013-03-08_unknown_C27.fsa.lck
- __MACOSX/gene03/Run_ABI-3130_2013-03-08_17-39_0473/._013_2013-03-08_unknown_C27.fsa.lck
- gene03/Run_ABI-3130_2013-03-08_17-39_0473/014_2013-03-08_unknown_C36.fsa
- __MACOSX/gene03/Run_ABI-3130_2013-03-08_17-39_0473/._014_2013-03-08_unknown_C36.fsa
- gene03/Run_ABI-3130_2013-03-08_17-39_0473/014_2013-03-08_unknown_C36.fsa.lck
- __MACOSX/gene03/Run_ABI-3130_2013-03-08_17-39_0473/._014_2013-03-08_unknown_C36.fsa.lck
- gene03/Run_ABI-3130_2013-03-08_17-39_0473/015_2013-03-08_unknown_C28.fsa
- __MACOSX/gene03/Run_ABI-3130_2013-03-08_17-39_0473/._015_2013-03-08_unknown_C28.fsa
- gene03/Run_ABI-3130_2013-03-08_17-39_0473/015_2013-03-08_unknown_C28.fsa.lck
- __MACOSX/gene03/Run_ABI-3130_2013-03-08_17-39_0473/._015_2013-03-08_unknown_C28.fsa.lck
- gene03/Run_ABI-3130_2013-03-08_17-39_0473/016_2013-03-08_unknown_C37.fsa
- __MACOSX/gene03/Run_ABI-3130_2013-03-08_17-39_0473/._016_2013-03-08_unknown_C37.fsa
- gene03/Run_ABI-3130_2013-03-08_17-39_0473/016_2013-03-08_unknown_C37.fsa.lck
- __MACOSX/gene03/Run_ABI-3130_2013-03-08_17-39_0473/._016_2013-03-08_unknown_C37.fsa.lck
- __MACOSX/gene03/._Run_ABI-3130_2013-03-08_17-39_0473
- gene03/Run_ABI-3130_2013-03-08_17-39_0474/
- gene03/Run_ABI-3130_2013-03-08_17-39_0474/001_2013-03-08_unknown_C38.fsa
- __MACOSX/gene03/Run_ABI-3130_2013-03-08_17-39_0474/
- __MACOSX/gene03/Run_ABI-3130_2013-03-08_17-39_0474/._001_2013-03-08_unknown_C38.fsa
- gene03/Run_ABI-3130_2013-03-08_17-39_0474/001_2013-03-08_unknown_C38.fsa.lck
- __MACOSX/gene03/Run_ABI-3130_2013-03-08_17-39_0474/._001_2013-03-08_unknown_C38.fsa.lck
- gene03/Run_ABI-3130_2013-03-08_17-39_0474/002_2013-03-08_unknown_C47.fsa
- __MACOSX/gene03/Run_ABI-3130_2013-03-08_17-39_0474/._002_2013-03-08_unknown_C47.fsa
- gene03/Run_ABI-3130_2013-03-08_17-39_0474/002_2013-03-08_unknown_C47.fsa.lck
- __MACOSX/gene03/Run_ABI-3130_2013-03-08_17-39_0474/._002_2013-03-08_unknown_C47.fsa.lck
- gene03/Run_ABI-3130_2013-03-08_17-39_0474/003_2013-03-08_unknown_C39.fsa
- __MACOSX/gene03/Run_ABI-3130_2013-03-08_17-39_0474/._003_2013-03-08_unknown_C39.fsa
- gene03/Run_ABI-3130_2013-03-08_17-39_0474/003_2013-03-08_unknown_C39.fsa.lck
- __MACOSX/gene03/Run_ABI-3130_2013-03-08_17-39_0474/._003_2013-03-08_unknown_C39.fsa.lck
- gene03/Run_ABI-3130_2013-03-08_17-39_0474/004_2013-03-08_unknown_C48.fsa
- __MACOSX/gene03/Run_ABI-3130_2013-03-08_17-39_0474/._004_2013-03-08_unknown_C48.fsa
- gene03/Run_ABI-3130_2013-03-08_17-39_0474/004_2013-03-08_unknown_C48.fsa.lck
- __MACOSX/gene03/Run_ABI-3130_2013-03-08_17-39_0474/._004_2013-03-08_unknown_C48.fsa.lck
- gene03/Run_ABI-3130_2013-03-08_17-39_0474/005_2013-03-08_unknown_C40.fsa
- __MACOSX/gene03/Run_ABI-3130_2013-03-08_17-39_0474/._005_2013-03-08_unknown_C40.fsa
- gene03/Run_ABI-3130_2013-03-08_17-39_0474/005_2013-03-08_unknown_C40.fsa.lck
- __MACOSX/gene03/Run_ABI-3130_2013-03-08_17-39_0474/._005_2013-03-08_unknown_C40.fsa.lck
- gene03/Run_ABI-3130_2013-03-08_17-39_0474/006_2013-03-08_unknown_C49.fsa
- __MACOSX/gene03/Run_ABI-3130_2013-03-08_17-39_0474/._006_2013-03-08_unknown_C49.fsa
- gene03/Run_ABI-3130_2013-03-08_17-39_0474/006_2013-03-08_unknown_C49.fsa.lck
- __MACOSX/gene03/Run_ABI-3130_2013-03-08_17-39_0474/._006_2013-03-08_unknown_C49.fsa.lck
- gene03/Run_ABI-3130_2013-03-08_17-39_0474/007_2013-03-08_unknown_C41.fsa
- __MACOSX/gene03/Run_ABI-3130_2013-03-08_17-39_0474/._007_2013-03-08_unknown_C41.fsa
- gene03/Run_ABI-3130_2013-03-08_17-39_0474/007_2013-03-08_unknown_C41.fsa.lck
- __MACOSX/gene03/Run_ABI-3130_2013-03-08_17-39_0474/._007_2013-03-08_unknown_C41.fsa.lck
- gene03/Run_ABI-3130_2013-03-08_17-39_0474/008_2013-03-08_unknown_C50.fsa
- __MACOSX/gene03/Run_ABI-3130_2013-03-08_17-39_0474/._008_2013-03-08_unknown_C50.fsa
- gene03/Run_ABI-3130_2013-03-08_17-39_0474/008_2013-03-08_unknown_C50.fsa.lck
- __MACOSX/gene03/Run_ABI-3130_2013-03-08_17-39_0474/._008_2013-03-08_unknown_C50.fsa.lck
- gene03/Run_ABI-3130_2013-03-08_17-39_0474/009_2013-03-08_unknown_C42.fsa
- __MACOSX/gene03/Run_ABI-3130_2013-03-08_17-39_0474/._009_2013-03-08_unknown_C42.fsa
- gene03/Run_ABI-3130_2013-03-08_17-39_0474/009_2013-03-08_unknown_C42.fsa.lck
- __MACOSX/gene03/Run_ABI-3130_2013-03-08_17-39_0474/._009_2013-03-08_unknown_C42.fsa.lck
- gene03/Run_ABI-3130_2013-03-08_17-39_0474/010_2013-03-08_unknown_C51.fsa
- __MACOSX/gene03/Run_ABI-3130_2013-03-08_17-39_0474/._010_2013-03-08_unknown_C51.fsa
- gene03/Run_ABI-3130_2013-03-08_17-39_0474/010_2013-03-08_unknown_C51.fsa.lck
- __MACOSX/gene03/Run_ABI-3130_2013-03-08_17-39_0474/._010_2013-03-08_unknown_C51.fsa.lck
- gene03/Run_ABI-3130_2013-03-08_17-39_0474/011_2013-03-08_unknown_C43.fsa
- __MACOSX/gene03/Run_ABI-3130_2013-03-08_17-39_0474/._011_2013-03-08_unknown_C43.fsa
- gene03/Run_ABI-3130_2013-03-08_17-39_0474/011_2013-03-08_unknown_C43.fsa.lck
- __MACOSX/gene03/Run_ABI-3130_2013-03-08_17-39_0474/._011_2013-03-08_unknown_C43.fsa.lck
- gene03/Run_ABI-3130_2013-03-08_17-39_0474/012_2013-03-08_unknown_C52.fsa
- __MACOSX/gene03/Run_ABI-3130_2013-03-08_17-39_0474/._012_2013-03-08_unknown_C52.fsa
- gene03/Run_ABI-3130_2013-03-08_17-39_0474/012_2013-03-08_unknown_C52.fsa.lck
- __MACOSX/gene03/Run_ABI-3130_2013-03-08_17-39_0474/._012_2013-03-08_unknown_C52.fsa.lck
- gene03/Run_ABI-3130_2013-03-08_17-39_0474/013_2013-03-08_unknown_C45.fsa
- __MACOSX/gene03/Run_ABI-3130_2013-03-08_17-39_0474/._013_2013-03-08_unknown_C45.fsa
- gene03/Run_ABI-3130_2013-03-08_17-39_0474/013_2013-03-08_unknown_C45.fsa.lck
- __MACOSX/gene03/Run_ABI-3130_2013-03-08_17-39_0474/._013_2013-03-08_unknown_C45.fsa.lck
- gene03/Run_ABI-3130_2013-03-08_17-39_0474/014_2013-03-08_unknown_C53.fsa
- __MACOSX/gene03/Run_ABI-3130_2013-03-08_17-39_0474/._014_2013-03-08_unknown_C53.fsa
- gene03/Run_ABI-3130_2013-03-08_17-39_0474/014_2013-03-08_unknown_C53.fsa.lck
- __MACOSX/gene03/Run_ABI-3130_2013-03-08_17-39_0474/._014_2013-03-08_unknown_C53.fsa.lck
- gene03/Run_ABI-3130_2013-03-08_17-39_0474/015_2013-03-08_unknown_C46.fsa
- __MACOSX/gene03/Run_ABI-3130_2013-03-08_17-39_0474/._015_2013-03-08_unknown_C46.fsa
- gene03/Run_ABI-3130_2013-03-08_17-39_0474/015_2013-03-08_unknown_C46.fsa.lck
- __MACOSX/gene03/Run_ABI-3130_2013-03-08_17-39_0474/._015_2013-03-08_unknown_C46.fsa.lck
- gene03/Run_ABI-3130_2013-03-08_17-39_0474/016_2013-03-08_unknown_C54.fsa
- __MACOSX/gene03/Run_ABI-3130_2013-03-08_17-39_0474/._016_2013-03-08_unknown_C54.fsa
- gene03/Run_ABI-3130_2013-03-08_17-39_0474/016_2013-03-08_unknown_C54.fsa.lck
- __MACOSX/gene03/Run_ABI-3130_2013-03-08_17-39_0474/._016_2013-03-08_unknown_C54.fsa.lck
- __MACOSX/gene03/._Run_ABI-3130_2013-03-08_17-39_0474
- gene03/Run_ABI-3130_2013-03-29_14-09_0546/
- gene03/Run_ABI-3130_2013-03-29_14-09_0546/001_2013-03-29_unknown_D16.fsa
- __MACOSX/gene03/Run_ABI-3130_2013-03-29_14-09_0546/
- __MACOSX/gene03/Run_ABI-3130_2013-03-29_14-09_0546/._001_2013-03-29_unknown_D16.fsa
- gene03/Run_ABI-3130_2013-03-29_14-09_0546/002_2013-03-29_unknown_D24.fsa
- __MACOSX/gene03/Run_ABI-3130_2013-03-29_14-09_0546/._002_2013-03-29_unknown_D24.fsa
- gene03/Run_ABI-3130_2013-03-29_14-09_0546/003_2013-03-29_unknown_D17.fsa
- __MACOSX/gene03/Run_ABI-3130_2013-03-29_14-09_0546/._003_2013-03-29_unknown_D17.fsa
- gene03/Run_ABI-3130_2013-03-29_14-09_0546/004_2013-03-29_unknown_D25.fsa
- __MACOSX/gene03/Run_ABI-3130_2013-03-29_14-09_0546/._004_2013-03-29_unknown_D25.fsa
- gene03/Run_ABI-3130_2013-03-29_14-09_0546/005_2013-03-29_unknown_D18.fsa
- __MACOSX/gene03/Run_ABI-3130_2013-03-29_14-09_0546/._005_2013-03-29_unknown_D18.fsa
- gene03/Run_ABI-3130_2013-03-29_14-09_0546/006_2013-03-29_unknown_D26.fsa
- __MACOSX/gene03/Run_ABI-3130_2013-03-29_14-09_0546/._006_2013-03-29_unknown_D26.fsa
- gene03/Run_ABI-3130_2013-03-29_14-09_0546/007_2013-03-29_unknown_D19.fsa
- __MACOSX/gene03/Run_ABI-3130_2013-03-29_14-09_0546/._007_2013-03-29_unknown_D19.fsa
- gene03/Run_ABI-3130_2013-03-29_14-09_0546/008_2013-03-29_unknown_D27.fsa
- __MACOSX/gene03/Run_ABI-3130_2013-03-29_14-09_0546/._008_2013-03-29_unknown_D27.fsa
- gene03/Run_ABI-3130_2013-03-29_14-09_0546/009_2013-03-29_unknown_D20.fsa
- __MACOSX/gene03/Run_ABI-3130_2013-03-29_14-09_0546/._009_2013-03-29_unknown_D20.fsa
- gene03/Run_ABI-3130_2013-03-29_14-09_0546/010_2013-03-29_unknown_D28.fsa
- __MACOSX/gene03/Run_ABI-3130_2013-03-29_14-09_0546/._010_2013-03-29_unknown_D28.fsa
- gene03/Run_ABI-3130_2013-03-29_14-09_0546/011_2013-03-29_unknown_D21.fsa
- __MACOSX/gene03/Run_ABI-3130_2013-03-29_14-09_0546/._011_2013-03-29_unknown_D21.fsa
- gene03/Run_ABI-3130_2013-03-29_14-09_0546/012_2013-03-29_unknown_D29.fsa
- __MACOSX/gene03/Run_ABI-3130_2013-03-29_14-09_0546/._012_2013-03-29_unknown_D29.fsa
- gene03/Run_ABI-3130_2013-03-29_14-09_0546/013_2013-03-29_unknown_D22.fsa
- __MACOSX/gene03/Run_ABI-3130_2013-03-29_14-09_0546/._013_2013-03-29_unknown_D22.fsa
- gene03/Run_ABI-3130_2013-03-29_14-09_0546/014_2013-03-29_unknown_D30.fsa
- __MACOSX/gene03/Run_ABI-3130_2013-03-29_14-09_0546/._014_2013-03-29_unknown_D30.fsa
- gene03/Run_ABI-3130_2013-03-29_14-09_0546/015_2013-03-29_unknown_D23.fsa
- __MACOSX/gene03/Run_ABI-3130_2013-03-29_14-09_0546/._015_2013-03-29_unknown_D23.fsa
- gene03/Run_ABI-3130_2013-03-29_14-09_0546/016_2013-03-29_unknown_D31.fsa
- __MACOSX/gene03/Run_ABI-3130_2013-03-29_14-09_0546/._016_2013-03-29_unknown_D31.fsa
- __MACOSX/gene03/._Run_ABI-3130_2013-03-29_14-09_0546
- gene03/Run_ABI-3130_2013-03-29_14-09_0547/
- gene03/Run_ABI-3130_2013-03-29_14-09_0547/001_2013-03-29_unknown_D32.fsa
- __MACOSX/gene03/Run_ABI-3130_2013-03-29_14-09_0547/
- __MACOSX/gene03/Run_ABI-3130_2013-03-29_14-09_0547/._001_2013-03-29_unknown_D32.fsa
- gene03/Run_ABI-3130_2013-03-29_14-09_0547/002_2013-03-29_unknown_D40.fsa
- __MACOSX/gene03/Run_ABI-3130_2013-03-29_14-09_0547/._002_2013-03-29_unknown_D40.fsa
- gene03/Run_ABI-3130_2013-03-29_14-09_0547/003_2013-03-29_unknown_D33.fsa
- __MACOSX/gene03/Run_ABI-3130_2013-03-29_14-09_0547/._003_2013-03-29_unknown_D33.fsa
- gene03/Run_ABI-3130_2013-03-29_14-09_0547/004_2013-03-29_unknown_D41.fsa
- __MACOSX/gene03/Run_ABI-3130_2013-03-29_14-09_0547/._004_2013-03-29_unknown_D41.fsa
- gene03/Run_ABI-3130_2013-03-29_14-09_0547/005_2013-03-29_unknown_D34.fsa
- __MACOSX/gene03/Run_ABI-3130_2013-03-29_14-09_0547/._005_2013-03-29_unknown_D34.fsa
- gene03/Run_ABI-3130_2013-03-29_14-09_0547/006_2013-03-29_unknown_D42.fsa
- __MACOSX/gene03/Run_ABI-3130_2013-03-29_14-09_0547/._006_2013-03-29_unknown_D42.fsa
- gene03/Run_ABI-3130_2013-03-29_14-09_0547/007_2013-03-29_unknown_D35.fsa
- __MACOSX/gene03/Run_ABI-3130_2013-03-29_14-09_0547/._007_2013-03-29_unknown_D35.fsa
- gene03/Run_ABI-3130_2013-03-29_14-09_0547/008_2013-03-29_unknown_D43.fsa
- __MACOSX/gene03/Run_ABI-3130_2013-03-29_14-09_0547/._008_2013-03-29_unknown_D43.fsa
- gene03/Run_ABI-3130_2013-03-29_14-09_0547/009_2013-03-29_unknown_D36.fsa
- __MACOSX/gene03/Run_ABI-3130_2013-03-29_14-09_0547/._009_2013-03-29_unknown_D36.fsa
- gene03/Run_ABI-3130_2013-03-29_14-09_0547/010_2013-03-29_unknown_D44.fsa
- __MACOSX/gene03/Run_ABI-3130_2013-03-29_14-09_0547/._010_2013-03-29_unknown_D44.fsa
- gene03/Run_ABI-3130_2013-03-29_14-09_0547/011_2013-03-29_unknown_D37.fsa
- __MACOSX/gene03/Run_ABI-3130_2013-03-29_14-09_0547/._011_2013-03-29_unknown_D37.fsa
- gene03/Run_ABI-3130_2013-03-29_14-09_0547/012_2013-03-29_unknown_D45.fsa
- __MACOSX/gene03/Run_ABI-3130_2013-03-29_14-09_0547/._012_2013-03-29_unknown_D45.fsa
- gene03/Run_ABI-3130_2013-03-29_14-09_0547/013_2013-03-29_unknown_D38.fsa
- __MACOSX/gene03/Run_ABI-3130_2013-03-29_14-09_0547/._013_2013-03-29_unknown_D38.fsa
- gene03/Run_ABI-3130_2013-03-29_14-09_0547/014_2013-03-29_unknown_D46.fsa
- __MACOSX/gene03/Run_ABI-3130_2013-03-29_14-09_0547/._014_2013-03-29_unknown_D46.fsa
- gene03/Run_ABI-3130_2013-03-29_14-09_0547/015_2013-03-29_unknown_D39.fsa
- __MACOSX/gene03/Run_ABI-3130_2013-03-29_14-09_0547/._015_2013-03-29_unknown_D39.fsa
- gene03/Run_ABI-3130_2013-03-29_14-09_0547/016_2013-03-29_unknown_D47.fsa
- __MACOSX/gene03/Run_ABI-3130_2013-03-29_14-09_0547/._016_2013-03-29_unknown_D47.fsa
- __MACOSX/gene03/._Run_ABI-3130_2013-03-29_14-09_0547
