# Supplementary material for: Methadone Dosage and Plasma Levels, SNPs of OPRM1 Gene and Age of First Drug Use Were Associated With Outcomes of Methadone Maintenance Treatment
Source: Front Genet. 2018 Oct 29;9:450. doi: 10.3389/fgene.2018.00450 (PMC6216325; doi:10.3389/fgene.2018.00450)
Supplement: Supplementary file 4 [file Data_Sheet_4.ZIP]

Archive with 178 entries (165 files):
- gene04/
- gene04/Run_ABI-3130_2013-03-29_14-09_0548/
- gene04/Run_ABI-3130_2013-03-29_14-09_0548/001_2013-03-29_unknown_D48.fsa
- __MACOSX/
- __MACOSX/gene04/
- __MACOSX/gene04/Run_ABI-3130_2013-03-29_14-09_0548/
- __MACOSX/gene04/Run_ABI-3130_2013-03-29_14-09_0548/._001_2013-03-29_unknown_D48.fsa
- gene04/Run_ABI-3130_2013-03-29_14-09_0548/002_2013-03-29_unknown_D56.fsa
- __MACOSX/gene04/Run_ABI-3130_2013-03-29_14-09_0548/._002_2013-03-29_unknown_D56.fsa
- gene04/Run_ABI-3130_2013-03-29_14-09_0548/003_2013-03-29_unknown_D49.fsa
- __MACOSX/gene04/Run_ABI-3130_2013-03-29_14-09_0548/._003_2013-03-29_unknown_D49.fsa
- gene04/Run_ABI-3130_2013-03-29_14-09_0548/004_2013-03-29_unknown_D57.fsa
- __MACOSX/gene04/Run_ABI-3130_2013-03-29_14-09_0548/._004_2013-03-29_unknown_D57.fsa
- gene04/Run_ABI-3130_2013-03-29_14-09_0548/005_2013-03-29_unknown_D50.fsa
- __MACOSX/gene04/Run_ABI-3130_2013-03-29_14-09_0548/._005_2013-03-29_unknown_D50.fsa
- gene04/Run_ABI-3130_2013-03-29_14-09_0548/006_2013-03-29_unknown_D58.fsa
- __MACOSX/gene04/Run_ABI-3130_2013-03-29_14-09_0548/._006_2013-03-29_unknown_D58.fsa
- gene04/Run_ABI-3130_2013-03-29_14-09_0548/007_2013-03-29_unknown_D51.fsa
- __MACOSX/gene04/Run_ABI-3130_2013-03-29_14-09_0548/._007_2013-03-29_unknown_D51.fsa
- gene04/Run_ABI-3130_2013-03-29_14-09_0548/008_2013-03-29_unknown_D59.fsa
- __MACOSX/gene04/Run_ABI-3130_2013-03-29_14-09_0548/._008_2013-03-29_unknown_D59.fsa
- gene04/Run_ABI-3130_2013-03-29_14-09_0548/009_2013-03-29_unknown_D52.fsa
- __MACOSX/gene04/Run_ABI-3130_2013-03-29_14-09_0548/._009_2013-03-29_unknown_D52.fsa
- gene04/Run_ABI-3130_2013-03-29_14-09_0548/010_2013-03-29_unknown_D60.fsa
- __MACOSX/gene04/Run_ABI-3130_2013-03-29_14-09_0548/._010_2013-03-29_unknown_D60.fsa
- gene04/Run_ABI-3130_2013-03-29_14-09_0548/011_2013-03-29_unknown_D53.fsa
- __MACOSX/gene04/Run_ABI-3130_2013-03-29_14-09_0548/._011_2013-03-29_unknown_D53.fsa
- gene04/Run_ABI-3130_2013-03-29_14-09_0548/012_2013-03-29_unknown_C1.fsa
- __MACOSX/gene04/Run_ABI-3130_2013-03-29_14-09_0548/._012_2013-03-29_unknown_C1.fsa
- gene04/Run_ABI-3130_2013-03-29_14-09_0548/013_2013-03-29_unknown_D54.fsa
- __MACOSX/gene04/Run_ABI-3130_2013-03-29_14-09_0548/._013_2013-03-29_unknown_D54.fsa
- gene04/Run_ABI-3130_2013-03-29_14-09_0548/014_2013-03-29_unknown_C2.fsa
- __MACOSX/gene04/Run_ABI-3130_2013-03-29_14-09_0548/._014_2013-03-29_unknown_C2.fsa
- gene04/Run_ABI-3130_2013-03-29_14-09_0548/015_2013-03-29_unknown_D55.fsa
- __MACOSX/gene04/Run_ABI-3130_2013-03-29_14-09_0548/._015_2013-03-29_unknown_D55.fsa
- gene04/Run_ABI-3130_2013-03-29_14-09_0548/016_2013-03-29_unknown_C3.fsa
- __MACOSX/gene04/Run_ABI-3130_2013-03-29_14-09_0548/._016_2013-03-29_unknown_C3.fsa
- __MACOSX/gene04/._Run_ABI-3130_2013-03-29_14-09_0548
- gene04/Run_ABI-3130_2013-03-29_14-09_0549/
- gene04/Run_ABI-3130_2013-03-29_14-09_0549/001_2013-03-29_unknown_C4.fsa
- __MACOSX/gene04/Run_ABI-3130_2013-03-29_14-09_0549/
- __MACOSX/gene04/Run_ABI-3130_2013-03-29_14-09_0549/._001_2013-03-29_unknown_C4.fsa
- gene04/Run_ABI-3130_2013-03-29_14-09_0549/002_2013-03-29_unknown_C13.fsa
- __MACOSX/gene04/Run_ABI-3130_2013-03-29_14-09_0549/._002_2013-03-29_unknown_C13.fsa
- gene04/Run_ABI-3130_2013-03-29_14-09_0549/003_2013-03-29_unknown_C5.fsa
- __MACOSX/gene04/Run_ABI-3130_2013-03-29_14-09_0549/._003_2013-03-29_unknown_C5.fsa
- gene04/Run_ABI-3130_2013-03-29_14-09_0549/004_2013-03-29_unknown_C14.fsa
- __MACOSX/gene04/Run_ABI-3130_2013-03-29_14-09_0549/._004_2013-03-29_unknown_C14.fsa
- gene04/Run_ABI-3130_2013-03-29_14-09_0549/005_2013-03-29_unknown_C7.fsa
- __MACOSX/gene04/Run_ABI-3130_2013-03-29_14-09_0549/._005_2013-03-29_unknown_C7.fsa
- gene04/Run_ABI-3130_2013-03-29_14-09_0549/006_2013-03-29_unknown_C15.fsa
- __MACOSX/gene04/Run_ABI-3130_2013-03-29_14-09_0549/._006_2013-03-29_unknown_C15.fsa
- gene04/Run_ABI-3130_2013-03-29_14-09_0549/007_2013-03-29_unknown_C8.fsa
- __MACOSX/gene04/Run_ABI-3130_2013-03-29_14-09_0549/._007_2013-03-29_unknown_C8.fsa
- gene04/Run_ABI-3130_2013-03-29_14-09_0549/008_2013-03-29_unknown_C16.fsa
- __MACOSX/gene04/Run_ABI-3130_2013-03-29_14-09_0549/._008_2013-03-29_unknown_C16.fsa
- gene04/Run_ABI-3130_2013-03-29_14-09_0549/009_2013-03-29_unknown_C9.fsa
- __MACOSX/gene04/Run_ABI-3130_2013-03-29_14-09_0549/._009_2013-03-29_unknown_C9.fsa
- gene04/Run_ABI-3130_2013-03-29_14-09_0549/010_2013-03-29_unknown_C17.fsa
- __MACOSX/gene04/Run_ABI-3130_2013-03-29_14-09_0549/._010_2013-03-29_unknown_C17.fsa
- gene04/Run_ABI-3130_2013-03-29_14-09_0549/011_2013-03-29_unknown_C10.fsa
- __MACOSX/gene04/Run_ABI-3130_2013-03-29_14-09_0549/._011_2013-03-29_unknown_C10.fsa
- gene04/Run_ABI-3130_2013-03-29_14-09_0549/012_2013-03-29_unknown_C18.fsa
- __MACOSX/gene04/Run_ABI-3130_2013-03-29_14-09_0549/._012_2013-03-29_unknown_C18.fsa
- gene04/Run_ABI-3130_2013-03-29_14-09_0549/013_2013-03-29_unknown_C11.fsa
- __MACOSX/gene04/Run_ABI-3130_2013-03-29_14-09_0549/._013_2013-03-29_unknown_C11.fsa
- gene04/Run_ABI-3130_2013-03-29_14-09_0549/014_2013-03-29_unknown_C19.fsa
- __MACOSX/gene04/Run_ABI-3130_2013-03-29_14-09_0549/._014_2013-03-29_unknown_C19.fsa
- gene04/Run_ABI-3130_2013-03-29_14-09_0549/015_2013-03-29_unknown_C12.fsa
- __MACOSX/gene04/Run_ABI-3130_2013-03-29_14-09_0549/._015_2013-03-29_unknown_C12.fsa
- gene04/Run_ABI-3130_2013-03-29_14-09_0549/016_2013-03-29_unknown_C20.fsa
- __MACOSX/gene04/Run_ABI-3130_2013-03-29_14-09_0549/._016_2013-03-29_unknown_C20.fsa
- __MACOSX/gene04/._Run_ABI-3130_2013-03-29_14-09_0549
- gene04/Run_ABI-3130_2013-03-29_14-09_0550/
- gene04/Run_ABI-3130_2013-03-29_14-09_0550/001_2013-03-29_unknown_C21.fsa
- __MACOSX/gene04/Run_ABI-3130_2013-03-29_14-09_0550/
- __MACOSX/gene04/Run_ABI-3130_2013-03-29_14-09_0550/._001_2013-03-29_unknown_C21.fsa
- gene04/Run_ABI-3130_2013-03-29_14-09_0550/002_2013-03-29_unknown_C29.fsa
- __MACOSX/gene04/Run_ABI-3130_2013-03-29_14-09_0550/._002_2013-03-29_unknown_C29.fsa
- gene04/Run_ABI-3130_2013-03-29_14-09_0550/003_2013-03-29_unknown_C22.fsa
- __MACOSX/gene04/Run_ABI-3130_2013-03-29_14-09_0550/._003_2013-03-29_unknown_C22.fsa
- gene04/Run_ABI-3130_2013-03-29_14-09_0550/004_2013-03-29_unknown_C30.fsa
- __MACOSX/gene04/Run_ABI-3130_2013-03-29_14-09_0550/._004_2013-03-29_unknown_C30.fsa
- gene04/Run_ABI-3130_2013-03-29_14-09_0550/005_2013-03-29_unknown_C23.fsa
- __MACOSX/gene04/Run_ABI-3130_2013-03-29_14-09_0550/._005_2013-03-29_unknown_C23.fsa
- gene04/Run_ABI-3130_2013-03-29_14-09_0550/006_2013-03-29_unknown_C31.fsa
- __MACOSX/gene04/Run_ABI-3130_2013-03-29_14-09_0550/._006_2013-03-29_unknown_C31.fsa
- gene04/Run_ABI-3130_2013-03-29_14-09_0550/007_2013-03-29_unknown_C24.fsa
- __MACOSX/gene04/Run_ABI-3130_2013-03-29_14-09_0550/._007_2013-03-29_unknown_C24.fsa
- gene04/Run_ABI-3130_2013-03-29_14-09_0550/008_2013-03-29_unknown_C32.fsa
- __MACOSX/gene04/Run_ABI-3130_2013-03-29_14-09_0550/._008_2013-03-29_unknown_C32.fsa
- gene04/Run_ABI-3130_2013-03-29_14-09_0550/009_2013-03-29_unknown_C25.fsa
- __MACOSX/gene04/Run_ABI-3130_2013-03-29_14-09_0550/._009_2013-03-29_unknown_C25.fsa
- gene04/Run_ABI-3130_2013-03-29_14-09_0550/010_2013-03-29_unknown_C33.fsa
- __MACOSX/gene04/Run_ABI-3130_2013-03-29_14-09_0550/._010_2013-03-29_unknown_C33.fsa
- gene04/Run_ABI-3130_2013-03-29_14-09_0550/011_2013-03-29_unknown_C26.fsa
- __MACOSX/gene04/Run_ABI-3130_2013-03-29_14-09_0550/._011_2013-03-29_unknown_C26.fsa
- gene04/Run_ABI-3130_2013-03-29_14-09_0550/012_2013-03-29_unknown_C34.fsa
- __MACOSX/gene04/Run_ABI-3130_2013-03-29_14-09_0550/._012_2013-03-29_unknown_C34.fsa
- gene04/Run_ABI-3130_2013-03-29_14-09_0550/013_2013-03-29_unknown_C27.fsa
- __MACOSX/gene04/Run_ABI-3130_2013-03-29_14-09_0550/._013_2013-03-29_unknown_C27.fsa
- gene04/Run_ABI-3130_2013-03-29_14-09_0550/014_2013-03-29_unknown_C36.fsa
- __MACOSX/gene04/Run_ABI-3130_2013-03-29_14-09_0550/._014_2013-03-29_unknown_C36.fsa
- gene04/Run_ABI-3130_2013-03-29_14-09_0550/015_2013-03-29_unknown_C28.fsa
- __MACOSX/gene04/Run_ABI-3130_2013-03-29_14-09_0550/._015_2013-03-29_unknown_C28.fsa
- gene04/Run_ABI-3130_2013-03-29_14-09_0550/016_2013-03-29_unknown_C37.fsa
- __MACOSX/gene04/Run_ABI-3130_2013-03-29_14-09_0550/._016_2013-03-29_unknown_C37.fsa
- __MACOSX/gene04/._Run_ABI-3130_2013-03-29_14-09_0550
- gene04/Run_ABI-3130_2013-03-29_14-09_0551/
- gene04/Run_ABI-3130_2013-03-29_14-09_0551/001_2013-03-29_unknown_C38.fsa
- __MACOSX/gene04/Run_ABI-3130_2013-03-29_14-09_0551/
- __MACOSX/gene04/Run_ABI-3130_2013-03-29_14-09_0551/._001_2013-03-29_unknown_C38.fsa
- gene04/Run_ABI-3130_2013-03-29_14-09_0551/002_2013-03-29_unknown_C47.fsa
- __MACOSX/gene04/Run_ABI-3130_2013-03-29_14-09_0551/._002_2013-03-29_unknown_C47.fsa
- gene04/Run_ABI-3130_2013-03-29_14-09_0551/003_2013-03-29_unknown_C39.fsa
- __MACOSX/gene04/Run_ABI-3130_2013-03-29_14-09_0551/._003_2013-03-29_unknown_C39.fsa
- gene04/Run_ABI-3130_2013-03-29_14-09_0551/004_2013-03-29_unknown_C48.fsa
- __MACOSX/gene04/Run_ABI-3130_2013-03-29_14-09_0551/._004_2013-03-29_unknown_C48.fsa
- gene04/Run_ABI-3130_2013-03-29_14-09_0551/005_2013-03-29_unknown_C40.fsa
- __MACOSX/gene04/Run_ABI-3130_2013-03-29_14-09_0551/._005_2013-03-29_unknown_C40.fsa
- gene04/Run_ABI-3130_2013-03-29_14-09_0551/006_2013-03-29_unknown_C49.fsa
- __MACOSX/gene04/Run_ABI-3130_2013-03-29_14-09_0551/._006_2013-03-29_unknown_C49.fsa
- gene04/Run_ABI-3130_2013-03-29_14-09_0551/007_2013-03-29_unknown_C41.fsa
- __MACOSX/gene04/Run_ABI-3130_2013-03-29_14-09_0551/._007_2013-03-29_unknown_C41.fsa
- gene04/Run_ABI-3130_2013-03-29_14-09_0551/008_2013-03-29_unknown_C50.fsa
- __MACOSX/gene04/Run_ABI-3130_2013-03-29_14-09_0551/._008_2013-03-29_unknown_C50.fsa
- gene04/Run_ABI-3130_2013-03-29_14-09_0551/009_2013-03-29_unknown_C42.fsa
- __MACOSX/gene04/Run_ABI-3130_2013-03-29_14-09_0551/._009_2013-03-29_unknown_C42.fsa
- gene04/Run_ABI-3130_2013-03-29_14-09_0551/010_2013-03-29_unknown_C51.fsa
- __MACOSX/gene04/Run_ABI-3130_2013-03-29_14-09_0551/._010_2013-03-29_unknown_C51.fsa
- gene04/Run_ABI-3130_2013-03-29_14-09_0551/011_2013-03-29_unknown_C43.fsa
- __MACOSX/gene04/Run_ABI-3130_2013-03-29_14-09_0551/._011_2013-03-29_unknown_C43.fsa
- gene04/Run_ABI-3130_2013-03-29_14-09_0551/012_2013-03-29_unknown_C52.fsa
- __MACOSX/gene04/Run_ABI-3130_2013-03-29_14-09_0551/._012_2013-03-29_unknown_C52.fsa
- gene04/Run_ABI-3130_2013-03-29_14-09_0551/013_2013-03-29_unknown_C45.fsa
- __MACOSX/gene04/Run_ABI-3130_2013-03-29_14-09_0551/._013_2013-03-29_unknown_C45.fsa
- gene04/Run_ABI-3130_2013-03-29_14-09_0551/014_2013-03-29_unknown_C53.fsa
- __MACOSX/gene04/Run_ABI-3130_2013-03-29_14-09_0551/._014_2013-03-29_unknown_C53.fsa
- gene04/Run_ABI-3130_2013-03-29_14-09_0551/015_2013-03-29_unknown_C46.fsa
- __MACOSX/gene04/Run_ABI-3130_2013-03-29_14-09_0551/._015_2013-03-29_unknown_C46.fsa
- gene04/Run_ABI-3130_2013-03-29_14-09_0551/016_2013-03-29_unknown_C54.fsa
- __MACOSX/gene04/Run_ABI-3130_2013-03-29_14-09_0551/._016_2013-03-29_unknown_C54.fsa
- __MACOSX/gene04/._Run_ABI-3130_2013-03-29_14-09_0551
- gene04/Run_ABI-3130_2013-03-29_20-29_0552/
- gene04/Run_ABI-3130_2013-03-29_20-29_0552/001_2013-03-29_unknown_B217.fsa
- __MACOSX/gene04/Run_ABI-3130_2013-03-29_20-29_0552/
- __MACOSX/gene04/Run_ABI-3130_2013-03-29_20-29_0552/._001_2013-03-29_unknown_B217.fsa
- gene04/Run_ABI-3130_2013-03-29_20-29_0552/002_2013-03-29_unknown_C255.fsa
- __MACOSX/gene04/Run_ABI-3130_2013-03-29_20-29_0552/._002_2013-03-29_unknown_C255.fsa
- gene04/Run_ABI-3130_2013-03-29_20-29_0552/003_2013-03-29_unknown_B218.fsa
- __MACOSX/gene04/Run_ABI-3130_2013-03-29_20-29_0552/._003_2013-03-29_unknown_B218.fsa
- gene04/Run_ABI-3130_2013-03-29_20-29_0552/004_2013-03-29_unknown_C156.fsa
- __MACOSX/gene04/Run_ABI-3130_2013-03-29_20-29_0552/._004_2013-03-29_unknown_C156.fsa
- gene04/Run_ABI-3130_2013-03-29_20-29_0552/005_2013-03-29_unknown_B119.fsa
- __MACOSX/gene04/Run_ABI-3130_2013-03-29_20-29_0552/._005_2013-03-29_unknown_B119.fsa
- gene04/Run_ABI-3130_2013-03-29_20-29_0552/006_2013-03-29_unknown_C157.fsa
- __MACOSX/gene04/Run_ABI-3130_2013-03-29_20-29_0552/._006_2013-03-29_unknown_C157.fsa
- gene04/Run_ABI-3130_2013-03-29_20-29_0552/007_2013-03-29_unknown_B220.fsa
- __MACOSX/gene04/Run_ABI-3130_2013-03-29_20-29_0552/._007_2013-03-29_unknown_B220.fsa
- gene04/Run_ABI-3130_2013-03-29_20-29_0552/008_2013-03-29_unknown_C258.fsa
- __MACOSX/gene04/Run_ABI-3130_2013-03-29_20-29_0552/._008_2013-03-29_unknown_C258.fsa
- gene04/Run_ABI-3130_2013-03-29_20-29_0552/009_2013-03-29_unknown_B221.fsa
- __MACOSX/gene04/Run_ABI-3130_2013-03-29_20-29_0552/._009_2013-03-29_unknown_B221.fsa
- gene04/Run_ABI-3130_2013-03-29_20-29_0552/010_2013-03-29_unknown_C259.fsa
- __MACOSX/gene04/Run_ABI-3130_2013-03-29_20-29_0552/._010_2013-03-29_unknown_C259.fsa
- gene04/Run_ABI-3130_2013-03-29_20-29_0552/011_2013-03-29_unknown_B222.fsa
- __MACOSX/gene04/Run_ABI-3130_2013-03-29_20-29_0552/._011_2013-03-29_unknown_B222.fsa
- gene04/Run_ABI-3130_2013-03-29_20-29_0552/012_2013-03-29_unknown_C160.fsa
- __MACOSX/gene04/Run_ABI-3130_2013-03-29_20-29_0552/._012_2013-03-29_unknown_C160.fsa
- gene04/Run_ABI-3130_2013-03-29_20-29_0552/013_2013-03-29_unknown_B223.fsa
- __MACOSX/gene04/Run_ABI-3130_2013-03-29_20-29_0552/._013_2013-03-29_unknown_B223.fsa
- gene04/Run_ABI-3130_2013-03-29_20-29_0552/014_2013-03-29_unknown_NTC.fsa
- __MACOSX/gene04/Run_ABI-3130_2013-03-29_20-29_0552/._014_2013-03-29_unknown_NTC.fsa
- gene04/Run_ABI-3130_2013-03-29_20-29_0552/015_2013-03-29_unknown_B224.fsa
- __MACOSX/gene04/Run_ABI-3130_2013-03-29_20-29_0552/._015_2013-03-29_unknown_B224.fsa
- gene04/Run_ABI-3130_2013-03-29_20-29_0552/016_2013-03-29_unknown_NTC.fsa
- __MACOSX/gene04/Run_ABI-3130_2013-03-29_20-29_0552/._016_2013-03-29_unknown_NTC.fsa
- __MACOSX/gene04/._Run_ABI-3130_2013-03-29_20-29_0552
